# Supplementary material for: Integrated analysis of DNA methylome and transcriptome revealing epigenetic regulation of CRIR1-promoted cold tolerance
Source: BMC Plant Biol. 2024 Jul 5;24:631. doi: 10.1186/s12870-024-05285-0 (PMC11225538; doi:10.1186/s12870-024-05285-0)
Supplement: Supplementary file 1 — Supplementary Material 1 [file 12870_2024_5285_MOESM1_ESM.xlsx]

## Sheet: Sheet1
Table S1. List of primers used in this study
Name	Sequence 5'-3'
MeACTIN-RT-A	CCTCCTACGACCCAATCTCA
MeACTIN-RT-S	TGATGAGTCTGGTCCATCCA
MeATHB7-RT-F	AAGGCTTGAGGCTCGAAAGA
MeATHB7-RT-R	AGCTTCTGCAACTGAACTGC
MeSRL2-RT-F	CCCTGCAATGAGGACAAGGT
MeSRL2-RT-R	GGTCCATCTCCCTGGTTTCG
MeCP29B-RT-F	CTAGAGGTCCACGAGGTGGT
MeCP29B-RT-R	CTGCCATCCAATTCAGTGCC
MeMEE14-RT-F	CGAGAACGAGCTCTCCGATT
MeMEE14-RT-R	CGTGGTTGATGGTGTCATGG
MeATJ20-RT-F	AGTACCATCCCGACGTTTCG
MeATJ20-RT-R	GCATCCAAGCCCTCACTGTA
MeERF025-RT-F	GATCAACCGCCATCCAATGC
MeERF025-RT-R	CGGAGATCGAATGGGTCTGG
MeHSF30-RT-F	CGCCAGCTTAACACTTATGGAT
MeHSF30-RT-R	TCCTCCACTTTGCTGTTGCA
MeDNAJ-RT-F	AGTTCCAGCACCAACGACAA
MeDNAJ-RT-R	TGGTGTTCCACCCCTAGACA
MeEDL3-RT-F	CTTCAAAGTGAGGCGACCCT
MeEDL3-RT-R	TACAACAAATCGCCCCGACA
MeSAPK10-RT-F	GTGAGGATGAGGCACGGTTC
MeSAPK10-RT-R	AGTTCCTACAGTCGATTTTGGC
MeABIL2-RT-F	GCCTGGAACAGAGAGTACGAAC
MeABIL2-RT-R	CGCTTGTGGTACTTGGGAGT
MeCIA2-RT-F	TTTGAGGACAGAAGCAGGAGC
MeCIA2-RT-R	GGCACCTCTCCCATATAATAGGC
MeCOL16-RT-F	TGCAACATGTGGAGAGGAAGA
MeCOL16-RT-R	TCGGCTCCACTAATTCCCTTT
MeMET1-S	GGTGTTCAGGAGCACAGGATGA
MeMET1-A	TCAGATACTTTCCTGATTACA
MeDRM1-S	GCAGAGCTAACAGATTTCATC
MeDRM1-A	GAAGCATCTTCTTCTCCAATC
MeCMT3-S	ACTGTGAAGAGATCTTACCAG
MeCMT3-A	CTCTATAGAACCATTGAGCAG
MeDME2-S	ATGGCAATTACTCGCAGGAATC
MeDME2-A	TCCTTCTCTGGTGTTAAGTGA
MeDME3-S	CAGTTCAAGAGAAATGCTATTC
MeDME3-A	CAAATTGAAATGAATCGGTTG
MeDML2-S	CCTCAGCAGCCACCACTGTTG
MeDML2-A	GTTGCATCCTTCTCTGGTGTT
