# Supplementary material for: Integrated analysis of DNA methylome and transcriptome revealing epigenetic regulation of CRIR1-promoted cold tolerance
Source: BMC Plant Biol. 2024 Jul 5;24:631. doi: 10.1186/s12870-024-05285-0 (PMC11225538; doi:10.1186/s12870-024-05285-0)
Supplement: Supplementary file 2 — Supplementary Material 2 [file 12870_2024_5285_MOESM2_ESM.xlsx]

## Sheet: #1 vs. WT mCG
Table S2 DMRs information of different comparison groups
chr	start	end	strand	pvalue	qvalue	meth.diff	GeneID	position	Symbol	Description	KEGG_A_class	KEGG_B_class	Pathway	K_ID	GO Component	GO Function	GO Process
Chromosome01	508801	509000	*	1.86975e-06	0.000169431	28.7848	Manes_01G002400	Genebody	-	PREDICTED: calmodulin-7 isoform X1 [Vitis vinifera]	Organismal Systems;Environmental Information Processing;Environmental Information Processing	Environmental adaptation;Signal transduction;Signal transduction	ko04626//Plant-pathogen interaction;ko04016//MAPK signaling pathway - plant;ko04070//Phosphatidylinositol signaling system	K02183;K02183;K02183	-	GO:0046872//metal ion binding	-
Chromosome01	508901	509100	*	1.05541e-08	1.85655e-06	37.5988	Manes_01G002400	Genebody	-	PREDICTED: calmodulin-7 isoform X1 [Vitis vinifera]	Organismal Systems;Environmental Information Processing;Environmental Information Processing	Environmental adaptation;Signal transduction;Signal transduction	ko04626//Plant-pathogen interaction;ko04016//MAPK signaling pathway - plant;ko04070//Phosphatidylinositol signaling system	K02183;K02183;K02183	-	GO:0046872//metal ion binding	-
Chromosome01	563801	564000	*	1.1637e-14	6.20595e-12	-58.3333	Manes_01G002600	Genebody	xylF	hydrolase family protein [Populus trichocarpa]	-	-	-	-	GO:0031012//extracellular matrix	GO:0003824//catalytic activity	GO:0006950//response to stress;GO:0009059//macromolecule biosynthetic process;GO:0009688//abscisic acid biosynthetic process
Chromosome01	881201	881400	*	0.000371969	0.0131774	-29.8515	Manes_01G005000	Genebody	VCS	PREDICTED: enhancer of mRNA-decapping protein 4 isoform X1 [Jatropha curcas]	Genetic Information Processing	Folding, sorting and degradation	ko03018//RNA degradation	K12616	GO:0044424//intracellular part	-	GO:0003006//developmental process involved in reproduction;GO:0006402//mRNA catabolic process;GO:0009653//anatomical structure morphogenesis;GO:0048513//animal organ development
Chromosome01	929501	929700	*	5.30698e-09	1.00381e-06	33.8554	Manes_01G005100	Genebody	AAP7	PREDICTED: probable amino acid permease 7 isoform X1 [Ricinus communis]	-	-	-	-	GO:0031224//intrinsic component of membrane	-	-
Chromosome01	929601	929800	*	5.30698e-09	1.00381e-06	33.8554	Manes_01G005100	Genebody	AAP7	PREDICTED: probable amino acid permease 7 isoform X1 [Ricinus communis]	-	-	-	-	GO:0031224//intrinsic component of membrane	-	-
Chromosome01	1223701	1223900	*	9.61173e-06	0.000675407	-32.1185	Manes_01G007400	Genebody	At4g26450	BnaA03g48040D [Brassica napus]	-	-	-	-	-	-	-
Chromosome01	1274001	1274200	*	3.06443e-05	0.00177297	26.4507	Manes_01G007500	Genebody	CLC-F	PREDICTED: chloride channel protein CLC-f isoform X1 [Jatropha curcas]	-	-	-	-	GO:0009536//plastid;GO:0031224//intrinsic component of membrane	GO:0005254//chloride channel activity;GO:0017076//purine nucleotide binding	GO:0015698//inorganic anion transport;GO:0044763//single-organism cellular process
Chromosome01	1535201	1535400	*	1.6282e-17	1.25531e-14	-32.7434	Manes_01G008900	Genebody	ASHH3	PREDICTED: histone-lysine N-methyltransferase ASHH3 isoform X1 [Jatropha curcas]	Metabolism	Amino acid metabolism	ko00310//Lysine degradation	K11423	GO:0005911//cell-cell junction;GO:0043231//intracellular membrane-bounded organelle	GO:0016279//protein-lysine N-methyltransferase activity	GO:0016571//histone methylation
Chromosome01	1535301	1535500	*	7.38721e-09	1.34877e-06	-28.2871	Manes_01G008900	Genebody	ASHH3	PREDICTED: histone-lysine N-methyltransferase ASHH3 isoform X1 [Jatropha curcas]	Metabolism	Amino acid metabolism	ko00310//Lysine degradation	K11423	GO:0005911//cell-cell junction;GO:0043231//intracellular membrane-bounded organelle	GO:0016279//protein-lysine N-methyltransferase activity	GO:0016571//histone methylation
Chromosome01	1766501	1766700	*	0.000909829	0.0261358	-31.5824	Manes_01G010000	Genebody	LARP6B	PREDICTED: la-related protein 6B [Jatropha curcas]	-	-	-	-	GO:0032991//macromolecular complex;GO:0043231//intracellular membrane-bounded organelle	GO:0003676//nucleic acid binding;GO:0036094//small molecule binding	GO:0010467//gene expression
Chromosome01	1803201	1803400	*	0.000739937	0.0223468	28.8889	Manes_01G010200	Genebody	GTF3C5	PREDICTED: general transcription factor 3C polypeptide 5-like [Jatropha curcas]	-	-	-	-	-	-	-
Chromosome01	1819801	1820000	*	2.59988e-06	0.000224689	-28.8672	Manes_01G010300	Genebody	TMT1	PREDICTED: probable thiol methyltransferase 2 [Jatropha curcas]	-	-	-	-	GO:0009526//plastid envelope;GO:0016020//membrane	GO:0008172//S-methyltransferase activity	GO:0006950//response to stress;GO:0019759//glycosinolate catabolic process
Chromosome01	1844601	1844800	*	0.000152738	0.00653719	25.1524	Manes_01G010500	Genebody	-	PREDICTED: cytochrome P450 CYP736A12-like [Jatropha curcas]	-	-	-	-	-	GO:0016709//oxidoreductase activity, acting on paired donors, with incorporation or reduction of molecular oxygen, NAD(P)H as one donor, and incorporation of one atom of oxygen;GO:0046906//tetrapyrrole binding;GO:0046914//transition metal ion binding	GO:0044710//single-organism metabolic process
Chromosome01	1989301	1989500	*	1.75608e-19	1.68153e-16	-53.9326	Manes_01G011200	Genebody	NAC92	NAC transcription factors 69 [Manihot esculenta]	-	-	-	-	-	GO:0003676//nucleic acid binding	GO:0006351//transcription, DNA-templated
Chromosome01	2071801	2072000	*	2.37161e-05	0.00143389	-29.4828	Manes_01G012200	Genebody	ERF118	PREDICTED: ethylene-responsive transcription factor ERF118 [Jatropha curcas]	-	-	-	-	-	-	-
Chromosome01	2190201	2190400	*	0.000923524	0.0264368	-25.5263	Manes_01G012900	Genebody	CASP	PREDICTED: protein CASP isoform X1 [Jatropha curcas]	-	-	-	-	GO:0031228//intrinsic component of Golgi membrane	-	GO:0048193//Golgi vesicle transport
Chromosome01	2190301	2190500	*	4.24773e-11	1.26742e-08	-28.1781	Manes_01G012900	Genebody	CASP	PREDICTED: protein CASP isoform X1 [Jatropha curcas]	-	-	-	-	GO:0031228//intrinsic component of Golgi membrane	-	GO:0048193//Golgi vesicle transport
Chromosome01	2190501	2190700	*	7.85996e-12	2.68343e-09	-33.1621	Manes_01G012900	Genebody	CASP	PREDICTED: protein CASP isoform X1 [Jatropha curcas]	-	-	-	-	GO:0031228//intrinsic component of Golgi membrane	-	GO:0048193//Golgi vesicle transport
Chromosome01	2190601	2190800	*	7.85996e-12	2.68343e-09	-33.1621	Manes_01G012900	Genebody	CASP	PREDICTED: protein CASP isoform X1 [Jatropha curcas]	-	-	-	-	GO:0031228//intrinsic component of Golgi membrane	-	GO:0048193//Golgi vesicle transport
Chromosome01	2490201	2490400	*	1.42565e-10	3.81652e-08	-32	Manes_01G015100	Genebody	RPM1	PREDICTED: disease resistance protein RPM1-like isoform X1 [Populus euphratica]	-	-	-	-	-	-	-
Chromosome01	2500601	2500800	*	1.53943e-06	0.000143518	27.0913	Manes_01G015300	Genebody	HIP1	zinc finger family protein [Populus trichocarpa]	-	-	-	-	-	GO:0046914//transition metal ion binding	-
Chromosome01	2516201	2516400	*	3.3852e-09	6.70727e-07	-30.7008	Manes_01G015500	Genebody	LPP2	PREDICTED: lipid phosphate phosphatase 2 [Jatropha curcas]	-	-	-	-	GO:0016020//membrane	GO:0016628//oxidoreductase activity, acting on the CH-CH group of donors, NAD or NADP as acceptor;GO:0016791//phosphatase activity	GO:0006796//phosphate-containing compound metabolic process;GO:0009755//hormone-mediated signaling pathway;GO:0044710//single-organism metabolic process
Chromosome01	3246301	3246500	*	0.000882225	0.0255217	26.6158	Manes_01G019500	Genebody	-	hypothetical protein MANES_01G019500 [Manihot esculenta]	-	-	-	-	-	-	-
Chromosome01	3246401	3246600	*	0.000187745	0.00770787	29.4844	Manes_01G019500	Genebody	-	hypothetical protein MANES_01G019500 [Manihot esculenta]	-	-	-	-	-	-	-
Chromosome01	3277601	3277800	*	5.65635e-05	0.00293329	-26.0702	Manes_01G019700	Genebody	IP5P12	PREDICTED: type I inositol polyphosphate 5-phosphatase 12 isoform X2 [Ricinus communis]	-	-	-	-	-	GO:0003824//catalytic activity	GO:0046488//phosphatidylinositol metabolic process
Chromosome01	3650001	3650200	*	4.14443e-05	0.00227314	-27.312	Manes_01G022300	Genebody	ALA10	ATPase E1-E2 type family protein / haloacid dehalogenase-like hydrolase family protein isoform 3 [Theobroma cacao]	-	-	-	-	GO:0031224//intrinsic component of membrane	GO:0003824//catalytic activity;GO:0005548//phospholipid transporter activity;GO:0008324//cation transmembrane transporter activity;GO:0032550//purine ribonucleoside binding;GO:0046872//metal ion binding	GO:0015914//phospholipid transport
Chromosome01	3655201	3655400	*	1.42815e-08	2.42329e-06	-31.5906	Manes_01G022300	Genebody	ALA10	ATPase E1-E2 type family protein / haloacid dehalogenase-like hydrolase family protein isoform 3 [Theobroma cacao]	-	-	-	-	GO:0031224//intrinsic component of membrane	GO:0003824//catalytic activity;GO:0005548//phospholipid transporter activity;GO:0008324//cation transmembrane transporter activity;GO:0032550//purine ribonucleoside binding;GO:0046872//metal ion binding	GO:0015914//phospholipid transport
Chromosome01	3655301	3655500	*	7.21254e-08	1.01342e-05	-36.0323	Manes_01G022300	Genebody	ALA10	ATPase E1-E2 type family protein / haloacid dehalogenase-like hydrolase family protein isoform 3 [Theobroma cacao]	-	-	-	-	GO:0031224//intrinsic component of membrane	GO:0003824//catalytic activity;GO:0005548//phospholipid transporter activity;GO:0008324//cation transmembrane transporter activity;GO:0032550//purine ribonucleoside binding;GO:0046872//metal ion binding	GO:0015914//phospholipid transport
Chromosome01	3882201	3882400	*	0.000175415	0.00730177	-26.087	Manes_01G024600	Genebody	PCMP-H8	PREDICTED: pentatricopeptide repeat-containing protein At1g18485 [Ricinus communis]	-	-	-	-	-	-	-
Chromosome01	4002301	4002500	*	0.000218613	0.00869444	-26.1475	Manes_01G025000	Genebody	-	PREDICTED: dentin sialophosphoprotein isoform X2 [Populus euphratica]	-	-	-	-	-	-	-
Chromosome01	4002501	4002700	*	3.66225e-08	5.59119e-06	-39.9306	Manes_01G025000	Genebody	-	PREDICTED: dentin sialophosphoprotein isoform X2 [Populus euphratica]	-	-	-	-	-	-	-
Chromosome01	4037901	4038100	*	1.20367e-05	0.000815864	-27.5993	Manes_01G025600	Genebody	AP1	PREDICTED: truncated transcription factor CAULIFLOWER A [Ricinus communis]	-	-	-	-	GO:0043231//intracellular membrane-bounded organelle	GO:0001071//nucleic acid binding transcription factor activity;GO:0003676//nucleic acid binding;GO:0016628//oxidoreductase activity, acting on the CH-CH group of donors, NAD or NADP as acceptor;GO:0046983//protein dimerization activity	GO:0003006//developmental process involved in reproduction;GO:0006351//transcription, DNA-templated;GO:0010074//maintenance of meristem identity;GO:0044710//single-organism metabolic process
Chromosome01	4038001	4038200	*	7.63857e-09	1.3892e-06	-27.5113	Manes_01G025600	Genebody	AP1	PREDICTED: truncated transcription factor CAULIFLOWER A [Ricinus communis]	-	-	-	-	GO:0043231//intracellular membrane-bounded organelle	GO:0001071//nucleic acid binding transcription factor activity;GO:0003676//nucleic acid binding;GO:0016628//oxidoreductase activity, acting on the CH-CH group of donors, NAD or NADP as acceptor;GO:0046983//protein dimerization activity	GO:0003006//developmental process involved in reproduction;GO:0006351//transcription, DNA-templated;GO:0010074//maintenance of meristem identity;GO:0044710//single-organism metabolic process
Chromosome01	4051401	4051600	*	5.12551e-47	3.19133e-43	-78.6199	Manes_01G025700	Genebody	CMB1	PREDICTED: MADS-box protein CMB1-like [Jatropha curcas]	-	-	-	-	GO:0043231//intracellular membrane-bounded organelle	GO:0001071//nucleic acid binding transcription factor activity;GO:0003676//nucleic acid binding;GO:0005515//protein binding	GO:0006351//transcription, DNA-templated;GO:0010074//maintenance of meristem identity;GO:0048437//floral organ development
Chromosome01	4051501	4051700	*	8.83332e-59	8.64078e-55	-69.8732	Manes_01G025700	Genebody	CMB1	PREDICTED: MADS-box protein CMB1-like [Jatropha curcas]	-	-	-	-	GO:0043231//intracellular membrane-bounded organelle	GO:0001071//nucleic acid binding transcription factor activity;GO:0003676//nucleic acid binding;GO:0005515//protein binding	GO:0006351//transcription, DNA-templated;GO:0010074//maintenance of meristem identity;GO:0048437//floral organ development
Chromosome01	4051601	4051800	*	7.73917e-23	1.0194e-19	-51.0758	Manes_01G025700	Genebody	CMB1	PREDICTED: MADS-box protein CMB1-like [Jatropha curcas]	-	-	-	-	GO:0043231//intracellular membrane-bounded organelle	GO:0001071//nucleic acid binding transcription factor activity;GO:0003676//nucleic acid binding;GO:0005515//protein binding	GO:0006351//transcription, DNA-templated;GO:0010074//maintenance of meristem identity;GO:0048437//floral organ development
Chromosome01	4051701	4051900	*	1.55947e-07	1.98862e-05	-29.7297	Manes_01G025700	Genebody	CMB1	PREDICTED: MADS-box protein CMB1-like [Jatropha curcas]	-	-	-	-	GO:0043231//intracellular membrane-bounded organelle	GO:0001071//nucleic acid binding transcription factor activity;GO:0003676//nucleic acid binding;GO:0005515//protein binding	GO:0006351//transcription, DNA-templated;GO:0010074//maintenance of meristem identity;GO:0048437//floral organ development
Chromosome01	4051801	4052000	*	1.79139e-06	0.000163294	-25.641	Manes_01G025700	Genebody	CMB1	PREDICTED: MADS-box protein CMB1-like [Jatropha curcas]	-	-	-	-	GO:0043231//intracellular membrane-bounded organelle	GO:0001071//nucleic acid binding transcription factor activity;GO:0003676//nucleic acid binding;GO:0005515//protein binding	GO:0006351//transcription, DNA-templated;GO:0010074//maintenance of meristem identity;GO:0048437//floral organ development
Chromosome01	4092101	4092300	*	3.46316e-12	1.25398e-09	-45.3948	Manes_01G026000	Genebody	SPL6	PREDICTED: squamosa promoter-binding-like protein 6 [Jatropha curcas]	-	-	-	-	GO:0043231//intracellular membrane-bounded organelle	GO:0003676//nucleic acid binding	-
Chromosome01	4092201	4092400	*	1.34078e-09	2.91588e-07	-34.4433	Manes_01G026000	Genebody	SPL6	PREDICTED: squamosa promoter-binding-like protein 6 [Jatropha curcas]	-	-	-	-	GO:0043231//intracellular membrane-bounded organelle	GO:0003676//nucleic acid binding	-
Chromosome01	4400501	4400700	*	1.04341e-05	0.000723304	-29.1925	Manes_01G028000	Genebody	-	BnaA10g23300D [Brassica napus]	-	-	-	-	-	-	-
Chromosome01	4409401	4409600	*	2.62485e-07	3.12594e-05	-30.1198	Manes_01G028200	Genebody	yugF	PREDICTED: epoxide hydrolase 3 [Jatropha curcas]	-	-	-	-	-	GO:0003824//catalytic activity	-
Chromosome01	4473701	4473900	*	5.16216e-26	8.88195e-23	52.1127	Manes_01G028900	Genebody	BGLU40	PREDICTED: beta-glucosidase 40 [Jatropha curcas]	Metabolism;Metabolism;Metabolism;Metabolism;Metabolism	Global and overview maps;Global and overview maps;Biosynthesis of other secondary metabolites;Carbohydrate metabolism;Metabolism of other amino acids	ko01100//Metabolic pathways;ko01110//Biosynthesis of secondary metabolites;ko00940//Phenylpropanoid biosynthesis;ko00500//Starch and sucrose metabolism;ko00460//Cyanoamino acid metabolism	K01188;K01188;K01188;K01188;K01188	-	GO:0015926//glucosidase activity	GO:0044238//primary metabolic process
Chromosome01	4473801	4474000	*	5.38294e-32	1.40084e-28	52.3939	Manes_01G028900	Genebody	BGLU40	PREDICTED: beta-glucosidase 40 [Jatropha curcas]	Metabolism;Metabolism;Metabolism;Metabolism;Metabolism	Global and overview maps;Global and overview maps;Biosynthesis of other secondary metabolites;Carbohydrate metabolism;Metabolism of other amino acids	ko01100//Metabolic pathways;ko01110//Biosynthesis of secondary metabolites;ko00940//Phenylpropanoid biosynthesis;ko00500//Starch and sucrose metabolism;ko00460//Cyanoamino acid metabolism	K01188;K01188;K01188;K01188;K01188	-	GO:0015926//glucosidase activity	GO:0044238//primary metabolic process
Chromosome01	4558601	4558800	*	7.98137e-05	0.00388075	-26.2632	Manes_01G029600	Genebody	At5g61250	PREDICTED: heparanase-like protein 2 [Jatropha curcas]	Metabolism;Metabolism	Global and overview maps;Glycan biosynthesis and metabolism	ko01100//Metabolic pathways;ko00531//Glycosaminoglycan degradation	K07964;K07964	-	GO:0016787//hydrolase activity	GO:0044238//primary metabolic process
Chromosome01	4695001	4695200	*	1.69393e-07	2.13605e-05	33.0743	Manes_01G030700	Genebody	-	DNA-directed RNA polymerase subunit beta [Gossypium arboreum]	-	-	-	-	-	-	-
Chromosome01	4699101	4699300	*	2.39833e-05	0.00144755	25.9406	Manes_01G030700	Genebody	-	DNA-directed RNA polymerase subunit beta [Gossypium arboreum]	-	-	-	-	-	-	-
Chromosome01	4818101	4818300	*	5.57954e-07	5.99721e-05	-26.0252	Manes_01G031600	Genebody	WRKY3	WRKY transcription factor 26 [Manihot esculenta]	-	-	-	-	-	GO:0001071//nucleic acid binding transcription factor activity;GO:0003677//DNA binding	GO:0006351//transcription, DNA-templated
Chromosome01	4856801	4857000	*	0.00062639	0.0196796	-27.4043	Manes_01G031800	Genebody	PAT22	PREDICTED: probable protein S-acyltransferase 22 [Jatropha curcas]	-	-	-	-	GO:0031224//intrinsic component of membrane	GO:0016409//palmitoyltransferase activity;GO:0046914//transition metal ion binding	-
Chromosome01	4894501	4894700	*	1.31166e-09	2.85786e-07	-25.5319	Manes_01G032300	Genebody	AGO7	PREDICTED: protein argonaute 7 [Ricinus communis]	-	-	-	-	GO:0044424//intracellular part	GO:0008135//translation factor activity, RNA binding	GO:0006412//translation;GO:0009791//post-embryonic development;GO:0030422//production of siRNA involved in RNA interference;GO:0050793//regulation of developmental process
Chromosome01	5195001	5195200	*	2.33597e-07	2.82663e-05	-28.3019	Manes_01G033600	Genebody	rpmF	50S ribosomal protein L32pA [Hevea brasiliensis]	Genetic Information Processing	Translation	ko03010//Ribosome	K02911	GO:0044391//ribosomal subunit	GO:0005198//structural molecule activity	GO:0010467//gene expression
Chromosome01	5208801	5209000	*	3.38202e-11	1.02952e-08	-52.1528	Manes_01G033700	Genebody	FUT1	PREDICTED: galactoside 2-alpha-L-fucosyltransferase-like isoform X1 [Jatropha curcas]	-	-	-	-	-	GO:0031127//alpha-(1,2)-fucosyltransferase activity	GO:0009250//glucan biosynthetic process;GO:0044085//cellular component biogenesis;GO:0070085//glycosylation
Chromosome01	5244401	5244600	*	0.000206877	0.00832666	28.9251	Manes_01G033800	Genebody	-	PREDICTED: dnaJ homolog subfamily C member 7 homolog [Fragaria vesca subsp. vesca] [Fragaria vesca]	-	-	-	-	-	-	-
Chromosome01	5302301	5302500	*	6.43012e-12	2.22622e-09	-34.2564	Manes_01G034300	Genebody	At4g18375	PREDICTED: KH domain-containing protein At4g18375-like [Jatropha curcas]	-	-	-	-	-	GO:0003676//nucleic acid binding	GO:0001101//response to acid chemical
Chromosome01	5313001	5313200	*	1.18823e-09	2.60916e-07	-26.0122	Manes_01G034400	Genebody	-	Methyltransferase-like protein 7B [Morus notabilis]	-	-	-	-	-	-	-
Chromosome01	5983101	5983300	*	1.14007e-06	0.000110917	-38.5833	Manes_01G035700	Genebody	At4g27190	PREDICTED: probable disease resistance protein At4g27220 [Populus euphratica]	-	-	-	-	-	-	-
Chromosome01	5983201	5983400	*	1.42311e-13	6.50789e-11	-48.4839	Manes_01G035700	Genebody	At4g27190	PREDICTED: probable disease resistance protein At4g27220 [Populus euphratica]	-	-	-	-	-	-	-
Chromosome01	5984101	5984300	*	1.14351e-16	7.94666e-14	-44.4444	Manes_01G035700	Genebody	At4g27190	PREDICTED: probable disease resistance protein At4g27220 [Populus euphratica]	-	-	-	-	-	-	-
Chromosome01	5987301	5987500	*	0.000471768	0.0158338	-28.6247	Manes_01G035700	Genebody	At4g27190	PREDICTED: probable disease resistance protein At4g27220 [Populus euphratica]	-	-	-	-	-	-	-
Chromosome01	6149301	6149500	*	7.28823e-08	1.02254e-05	-30.1205	Manes_01G036300	Genebody	B3GALT15	PREDICTED: beta-1,3-galactosyltransferase 15 [Jatropha curcas]	-	-	-	-	GO:0031224//intrinsic component of membrane;GO:0043231//intracellular membrane-bounded organelle	GO:0005488//binding;GO:0035250//UDP-galactosyltransferase activity	GO:0006464//cellular protein modification process;GO:0033692//cellular polysaccharide biosynthetic process
Chromosome01	6149401	6149600	*	1.57597e-06	0.000146445	-29.529	Manes_01G036300	Genebody	B3GALT15	PREDICTED: beta-1,3-galactosyltransferase 15 [Jatropha curcas]	-	-	-	-	GO:0031224//intrinsic component of membrane;GO:0043231//intracellular membrane-bounded organelle	GO:0005488//binding;GO:0035250//UDP-galactosyltransferase activity	GO:0006464//cellular protein modification process;GO:0033692//cellular polysaccharide biosynthetic process
Chromosome01	6275901	6276100	*	6.27567e-05	0.0031932	-26.9048	Manes_01G037200	Genebody	MIP2	PREDICTED: MAG2-interacting protein 2-like [Jatropha curcas]	-	-	-	-	-	-	-
Chromosome01	6287501	6287700	*	2.12289e-12	7.9792e-10	-48.0476	Manes_01G037400	Genebody	MFSD5	PREDICTED: molybdate-anion transporter [Ricinus communis]	-	-	-	-	GO:0016020//membrane;GO:0043231//intracellular membrane-bounded organelle	-	-
Chromosome01	6287601	6287800	*	2.47201e-13	1.08599e-10	-53.8419	Manes_01G037400	Genebody	MFSD5	PREDICTED: molybdate-anion transporter [Ricinus communis]	-	-	-	-	GO:0016020//membrane;GO:0043231//intracellular membrane-bounded organelle	-	-
Chromosome01	6372401	6372600	*	8.53232e-09	1.53458e-06	-25.2874	Manes_01G038100	Genebody	YSL3	PREDICTED: metal-nicotianamine transporter YSL3 [Jatropha curcas]	-	-	-	-	GO:0016020//membrane	GO:0015603//iron chelate transmembrane transporter activity	GO:0009791//post-embryonic development;GO:0022414//reproductive process;GO:0044763//single-organism cellular process;GO:0051707//response to other organism;GO:1901678//iron coordination entity transport
Chromosome01	6377701	6377900	*	1.02123e-05	0.000710295	-36.7216	Manes_01G038200	Genebody	CYB5	cytochrome b5 isoform Cb5-A [Vernicia fordii]	-	-	-	-	GO:0009534//chloroplast thylakoid;GO:0016020//membrane;GO:0044437//vacuolar part	GO:0043169//cation binding;GO:0046906//tetrapyrrole binding	-
Chromosome01	6377801	6378000	*	1.02123e-05	0.000710295	-36.7216	Manes_01G038200	Genebody	CYB5	cytochrome b5 isoform Cb5-A [Vernicia fordii]	-	-	-	-	GO:0009534//chloroplast thylakoid;GO:0016020//membrane;GO:0044437//vacuolar part	GO:0043169//cation binding;GO:0046906//tetrapyrrole binding	-
Chromosome01	6392801	6393000	*	5.73329e-09	1.07668e-06	-29.5655	Manes_01G038700	Genebody	PLR1	PREDICTED: pyridoxal reductase, chloroplastic [Jatropha curcas]	Metabolism;Metabolism	Global and overview maps;Metabolism of cofactors and vitamins	ko01100//Metabolic pathways;ko00750//Vitamin B6 metabolism	K05275;K05275	-	GO:0033764//steroid dehydrogenase activity, acting on the CH-OH group of donors, NAD or NADP as acceptor;GO:0043168//anion binding	GO:0042823//pyridoxal phosphate biosynthetic process
Chromosome01	6764401	6764600	*	3.51391e-10	8.66921e-08	-44.4616	Manes_01G040900	Genebody	RLP12	PREDICTED: probable LRR receptor-like serine/threonine-protein kinase At1g34110 [Populus euphratica]	-	-	-	-	-	-	-
Chromosome01	6978401	6978600	*	0.000508465	0.0167748	-25.9141	Manes_01G042600	Genebody	CID10	PREDICTED: polyadenylate-binding protein-interacting protein 12-like isoform X1 [Jatropha curcas]	-	-	-	-	-	GO:0036094//small molecule binding;GO:0097159//organic cyclic compound binding	-
Chromosome01	6978501	6978700	*	4.73117e-06	0.000372901	-28.6732	Manes_01G042600	Genebody	CID10	PREDICTED: polyadenylate-binding protein-interacting protein 12-like isoform X1 [Jatropha curcas]	-	-	-	-	-	GO:0036094//small molecule binding;GO:0097159//organic cyclic compound binding	-
Chromosome01	7012301	7012500	*	4.35106e-08	6.51193e-06	-35.4466	Manes_01G042700	Genebody	-	transducin family protein [Populus trichocarpa]	-	-	-	-	-	-	-
Chromosome01	7306501	7306700	*	2.86263e-06	0.000243406	-25.9394	Manes_01G043900	Genebody	At3g49470	PREDICTED: nascent polypeptide-associated complex subunit alpha-like protein 2 [Jatropha curcas]	-	-	-	-	GO:0044444//cytoplasmic part	GO:0019829//cation-transporting ATPase activity	GO:0006816//calcium ion transport
Chromosome01	7501501	7501700	*	3.93266e-11	1.18164e-08	-46.8505	Manes_01G044800	Genebody	At1g02270	Calcium-binding endonuclease/exonuclease/phosphatase family [Theobroma cacao]	-	-	-	-	-	GO:0046872//metal ion binding	-
Chromosome01	7501601	7501800	*	4.08813e-07	4.58654e-05	-40.843	Manes_01G044800	Genebody	At1g02270	Calcium-binding endonuclease/exonuclease/phosphatase family [Theobroma cacao]	-	-	-	-	-	GO:0046872//metal ion binding	-
Chromosome01	7501901	7502100	*	0.000152825	0.00654027	-26.7213	Manes_01G044800	Genebody	At1g02270	Calcium-binding endonuclease/exonuclease/phosphatase family [Theobroma cacao]	-	-	-	-	-	GO:0046872//metal ion binding	-
Chromosome01	9337301	9337500	*	9.99879e-12	3.34518e-09	-43.3866	Manes_01G047500	Genebody	-	Pentatricopeptide repeat (PPR) superfamily protein isoform 2 [Theobroma cacao]	-	-	-	-	-	-	-
Chromosome01	9337401	9337600	*	2.08716e-07	2.56347e-05	-34.2924	Manes_01G047500	Genebody	-	Pentatricopeptide repeat (PPR) superfamily protein isoform 2 [Theobroma cacao]	-	-	-	-	-	-	-
Chromosome01	10139101	10139300	*	1.13944e-05	0.000779945	-33.8552	Manes_01G049100	Genebody	mlo2	PHD finger family protein [Populus trichocarpa]	-	-	-	-	GO:0044424//intracellular part	GO:0019787//ubiquitin-like protein transferase activity;GO:0046914//transition metal ion binding	GO:0032446//protein modification by small protein conjugation
Chromosome01	10139201	10139400	*	0.00044745	0.015202	-26.9809	Manes_01G049100	Genebody	mlo2	PHD finger family protein [Populus trichocarpa]	-	-	-	-	GO:0044424//intracellular part	GO:0019787//ubiquitin-like protein transferase activity;GO:0046914//transition metal ion binding	GO:0032446//protein modification by small protein conjugation
Chromosome01	10480901	10481100	*	1.43071e-05	0.000942474	31.3165	Manes_01G049500	Genebody	-	DUF2439 family protein [Medicago truncatula]	-	-	-	-	-	-	-
Chromosome01	10979401	10979600	*	1.80246e-21	2.1066e-18	59.8095	Manes_01G050500	Genebody	CHX18	PREDICTED: cation/H(+) antiporter 18 [Ricinus communis]	-	-	-	-	GO:0005768//endosome;GO:0031224//intrinsic component of membrane	GO:0015078//hydrogen ion transmembrane transporter activity	GO:0006605//protein targeting;GO:0015992//proton transport;GO:0044763//single-organism cellular process;GO:0055067//monovalent inorganic cation homeostasis
Chromosome01	10979501	10979700	*	1.09008e-23	1.54744e-20	78.0904	Manes_01G050500	Genebody	CHX18	PREDICTED: cation/H(+) antiporter 18 [Ricinus communis]	-	-	-	-	GO:0005768//endosome;GO:0031224//intrinsic component of membrane	GO:0015078//hydrogen ion transmembrane transporter activity	GO:0006605//protein targeting;GO:0015992//proton transport;GO:0044763//single-organism cellular process;GO:0055067//monovalent inorganic cation homeostasis
Chromosome01	11767601	11767800	*	1.32926e-06	0.0001265	32.651	Manes_01G051600	Genebody	GYP7	PREDICTED: GTPase-activating protein gyp7 [Ricinus communis]	-	-	-	-	-	-	-
Chromosome01	11788201	11788400	*	1.69543e-05	0.0010865	-39.3357	Manes_01G051700	Genebody	-	PREDICTED: ankyrin repeat and KH domain-containing protein R11A8.7 [Jatropha curcas]	-	-	-	-	GO:0005741//mitochondrial outer membrane	-	GO:0006626//protein targeting to mitochondrion
Chromosome01	11788301	11788500	*	0.000231034	0.009078	-30.5556	Manes_01G051700	Genebody	-	PREDICTED: ankyrin repeat and KH domain-containing protein R11A8.7 [Jatropha curcas]	-	-	-	-	GO:0005741//mitochondrial outer membrane	-	GO:0006626//protein targeting to mitochondrion
Chromosome01	13243501	13243700	*	5.44429e-08	7.93546e-06	37.5561	Manes_01G052900	Genebody	-	hypothetical protein MANES_01G052900 [Manihot esculenta]	-	-	-	-	-	-	-
Chromosome01	13243601	13243800	*	2.95251e-20	3.05322e-17	26.9551	Manes_01G052900	Genebody	-	hypothetical protein MANES_01G052900 [Manihot esculenta]	-	-	-	-	-	-	-
Chromosome01	13244101	13244300	*	1.80591e-12	6.87495e-10	26.3961	Manes_01G052900	Genebody	-	hypothetical protein MANES_01G052900 [Manihot esculenta]	-	-	-	-	-	-	-
Chromosome01	13244201	13244400	*	1.07286e-14	5.75734e-12	31.884	Manes_01G052900	Genebody	-	hypothetical protein MANES_01G052900 [Manihot esculenta]	-	-	-	-	-	-	-
Chromosome01	13784901	13785100	*	1.4263e-06	0.000134443	29.9233	Manes_01G053900	Genebody	-	PREDICTED: F-box/FBD/LRR-repeat protein At4g00160-like [Pyrus x bretschneideri]	-	-	-	-	-	-	-
Chromosome01	14496401	14496600	*	2.52184e-05	0.00150909	25.0312	Manes_01G054400	Genebody	-	Arginine--tRNA ligase [Gossypium arboreum]	-	-	-	-	-	-	-
Chromosome01	17502301	17502500	*	4.36411e-07	4.85213e-05	33.4496	Manes_01G059500	Genebody	SPPL2	PREDICTED: signal peptide peptidase-like 2 [Jatropha curcas]	-	-	-	-	GO:0031224//intrinsic component of membrane;GO:0043231//intracellular membrane-bounded organelle	GO:0004175//endopeptidase activity	GO:0016485//protein processing
Chromosome01	17502401	17502600	*	4.36411e-07	4.85213e-05	33.4496	Manes_01G059500	Genebody	SPPL2	PREDICTED: signal peptide peptidase-like 2 [Jatropha curcas]	-	-	-	-	GO:0031224//intrinsic component of membrane;GO:0043231//intracellular membrane-bounded organelle	GO:0004175//endopeptidase activity	GO:0016485//protein processing
Chromosome01	17537801	17538000	*	3.57851e-07	4.08895e-05	-53.8306	Manes_01G059600	Genebody	PIP1-2	PREDICTED: aquaporin PIP1-3 [Jatropha curcas]	-	-	-	-	GO:0031224//intrinsic component of membrane	-	GO:0051234//establishment of localization
Chromosome01	17537901	17538100	*	0.000422904	0.0145737	-37.7561	Manes_01G059600	Genebody	PIP1-2	PREDICTED: aquaporin PIP1-3 [Jatropha curcas]	-	-	-	-	GO:0031224//intrinsic component of membrane	-	GO:0051234//establishment of localization
Chromosome01	17714701	17714900	*	2.75313e-19	2.58298e-16	-33.6881	Manes_01G059700	Genebody	TIC32	PREDICTED: short-chain dehydrogenase TIC 32, chloroplastic [Ricinus communis]	-	-	-	-	-	GO:0016628//oxidoreductase activity, acting on the CH-CH group of donors, NAD or NADP as acceptor	GO:0044710//single-organism metabolic process
Chromosome01	17900401	17900600	*	3.57561e-10	8.8031e-08	-28.2061	Manes_01G060300	Genebody	-	OSJNBa0019G23.16 [Oryza sativa Japonica Group]	-	-	-	-	-	-	-
Chromosome01	18036301	18036500	*	4.72466e-05	0.00253038	31.361	Manes_01G060600	Genebody	KP1	PREDICTED: kinesin-4 [Jatropha curcas]	-	-	-	-	GO:0005875//microtubule associated complex	GO:0003774//motor activity;GO:0015631//tubulin binding;GO:0032550//purine ribonucleoside binding	GO:0007017//microtubule-based process
Chromosome01	18118501	18118700	*	3.08285e-05	0.00178184	-28.4739	Manes_01G061000	Genebody	-	Bromo-adjacent domain-containing protein [Theobroma cacao]	-	-	-	-	-	-	-
Chromosome01	18551801	18552000	*	7.89428e-11	2.23783e-08	-30.3371	Manes_01G063100	Genebody	At1g63430	PREDICTED: probable LRR receptor-like serine/threonine-protein kinase At1g63430 [Ricinus communis]	-	-	-	-	GO:0031224//intrinsic component of membrane	GO:0016301//kinase activity;GO:0016628//oxidoreductase activity, acting on the CH-CH group of donors, NAD or NADP as acceptor;GO:0032550//purine ribonucleoside binding	GO:0006464//cellular protein modification process;GO:0006796//phosphate-containing compound metabolic process;GO:0044710//single-organism metabolic process
Chromosome01	18618001	18618200	*	9.93687e-06	0.000694444	-30.9924	Manes_01G063800	Genebody	SKIP23	PREDICTED: F-box protein SKIP23-like [Prunus mume]	-	-	-	-	-	-	-
Chromosome01	18618101	18618300	*	6.48392e-07	6.82502e-05	-28.5934	Manes_01G063800	Genebody	SKIP23	PREDICTED: F-box protein SKIP23-like [Prunus mume]	-	-	-	-	-	-	-
Chromosome01	18640301	18640500	*	2.18236e-05	0.00133986	31.5797	Manes_01G064000	Genebody	Tprkb	PREDICTED: EKC/KEOPS complex subunit Tprkb [Jatropha curcas]	-	-	-	-	GO:0043231//intracellular membrane-bounded organelle;GO:0044444//cytoplasmic part	-	-
Chromosome01	18707601	18707800	*	6.13858e-08	8.81411e-06	-30.1707	Manes_01G064700	Genebody	-	Os10g0191000, partial [Oryza sativa Japonica Group]	-	-	-	-	-	-	-
Chromosome01	18707701	18707900	*	6.89618e-05	0.00344654	-25.8218	Manes_01G064700	Genebody	-	Os10g0191000, partial [Oryza sativa Japonica Group]	-	-	-	-	-	-	-
Chromosome01	18933801	18934000	*	1.12824e-10	3.08899e-08	-28.5714	Manes_01G065900	Genebody	CTR1	PREDICTED: probable serine/threonine-protein kinase DDB_G0278535 [Jatropha curcas]	-	-	-	-	-	GO:0004702//receptor signaling protein serine/threonine kinase activity;GO:0032550//purine ribonucleoside binding	GO:0032147//activation of protein kinase activity;GO:0035556//intracellular signal transduction
Chromosome01	18933901	18934100	*	1.12824e-10	3.08899e-08	-28.5714	Manes_01G065900	Genebody	CTR1	PREDICTED: probable serine/threonine-protein kinase DDB_G0278535 [Jatropha curcas]	-	-	-	-	-	GO:0004702//receptor signaling protein serine/threonine kinase activity;GO:0032550//purine ribonucleoside binding	GO:0032147//activation of protein kinase activity;GO:0035556//intracellular signal transduction
Chromosome01	18968201	18968400	*	3.29161e-10	8.17677e-08	-30.5722	Manes_01G066000	Genebody	HAP2	PREDICTED: protein HAPLESS 2 isoform X1 [Ricinus communis]	-	-	-	-	-	-	GO:0003006//developmental process involved in reproduction
Chromosome01	18968301	18968500	*	5.00469e-09	9.52554e-07	-53.4323	Manes_01G066000	Genebody	HAP2	PREDICTED: protein HAPLESS 2 isoform X1 [Ricinus communis]	-	-	-	-	-	-	GO:0003006//developmental process involved in reproduction
Chromosome01	19025101	19025300	*	7.35264e-08	1.03021e-05	27.1739	Manes_01G066400	Genebody	SCL28	PREDICTED: scarecrow-like protein 28 [Jatropha curcas]	-	-	-	-	-	-	GO:0006351//transcription, DNA-templated
Chromosome01	19232601	19232800	*	7.55078e-06	0.000552255	39.1578	Manes_01G067800	Genebody	-	PREDICTED: acetolactate synthase 1, chloroplastic-like [Populus euphratica]	Metabolism;Metabolism;Metabolism;Metabolism;Metabolism;Metabolism;Metabolism;Metabolism	Global and overview maps;Global and overview maps;Global and overview maps;Global and overview maps;Metabolism of cofactors and vitamins;Amino acid metabolism;Carbohydrate metabolism;Carbohydrate metabolism	ko01100//Metabolic pathways;ko01110//Biosynthesis of secondary metabolites;ko01230//Biosynthesis of amino acids;ko01210//2-Oxocarboxylic acid metabolism;ko00770//Pantothenate and CoA biosynthesis;ko00290//Valine, leucine and isoleucine biosynthesis;ko00650//Butanoate metabolism;ko00660//C5-Branched dibasic acid metabolism	K01652;K01652;K01652;K01652;K01652;K01652;K01652;K01652	-	GO:0000166//nucleotide binding;GO:0016744//transferase activity, transferring aldehyde or ketonic groups;GO:0019842//vitamin binding;GO:0046872//metal ion binding	GO:0006549//isoleucine metabolic process;GO:0006573//valine metabolic process;GO:0008652//cellular amino acid biosynthetic process
Chromosome01	19309101	19309300	*	3.91117e-06	0.000317417	-32.6403	Manes_01G068400	Genebody	At4g22990	PREDICTED: SPX domain-containing membrane protein At4g22990-like [Jatropha curcas]	-	-	-	-	GO:0031224//intrinsic component of membrane	-	GO:0044763//single-organism cellular process
Chromosome01	19318001	19318200	*	9.84416e-11	2.72836e-08	-34.9495	Manes_01G068600	Genebody	-	hypothetical protein MANES_01G068600 [Manihot esculenta]	-	-	-	-	-	-	-
Chromosome01	19556301	19556500	*	4.77153e-05	0.00255095	25.6502	Manes_01G071200	Genebody	BASS6	PREDICTED: probable sodium/metabolite cotransporter BASS6, chloroplastic isoform X2 [Jatropha curcas]	-	-	-	-	-	GO:0005343//organic acid:sodium symporter activity	GO:0001101//response to acid chemical;GO:0006950//response to stress;GO:0015718//monocarboxylic acid transport;GO:0019761//glucosinolate biosynthetic process;GO:0030001//metal ion transport
Chromosome01	19900001	19900200	*	0.000377872	0.0133415	29.902	Manes_01G073700	Genebody	HDEF_2079	glycine cleavage T family protein [Populus trichocarpa]	-	-	-	-	GO:0044429//mitochondrial part	GO:0008168//methyltransferase activity	GO:0006544//glycine metabolic process;GO:0009058//biosynthetic process
Chromosome01	19987201	19987400	*	4.50891e-05	0.00243422	28.2857	Manes_01G074200	Genebody	CYP75B1	PREDICTED: LOW QUALITY PROTEIN: flavonoid 3'-monooxygenase [Ricinus communis]	-	-	-	-	-	GO:0016709//oxidoreductase activity, acting on paired donors, with incorporation or reduction of molecular oxygen, NAD(P)H as one donor, and incorporation of one atom of oxygen;GO:0046906//tetrapyrrole binding;GO:0046914//transition metal ion binding	GO:0044710//single-organism metabolic process
Chromosome01	20086101	20086300	*	3.11151e-12	1.13669e-09	-36.1889	Manes_01G075200	Genebody	PPME1	PREDICTED: pectinesterase PPME1 [Ricinus communis]	Metabolism;Metabolism	Global and overview maps;Carbohydrate metabolism	ko01100//Metabolic pathways;ko00040//Pentose and glucuronate interconversions	K01051;K01051	-	GO:0016788//hydrolase activity, acting on ester bonds	-
Chromosome01	20127001	20127200	*	9.59955e-09	1.70583e-06	-27.8618	Manes_01G075400	Genebody	PPME1	PREDICTED: pectinesterase PPME1-like [Prunus mume]	Metabolism;Metabolism	Global and overview maps;Carbohydrate metabolism	ko01100//Metabolic pathways;ko00040//Pentose and glucuronate interconversions	K01051;K01051	-	GO:0016788//hydrolase activity, acting on ester bonds	-
Chromosome01	20127501	20127700	*	1.68538e-06	0.000154891	-27.385	Manes_01G075400	Genebody	PPME1	PREDICTED: pectinesterase PPME1-like [Prunus mume]	Metabolism;Metabolism	Global and overview maps;Carbohydrate metabolism	ko01100//Metabolic pathways;ko00040//Pentose and glucuronate interconversions	K01051;K01051	-	GO:0016788//hydrolase activity, acting on ester bonds	-
Chromosome01	20137601	20137800	*	2.14957e-07	2.62913e-05	-28.8847	Manes_01G075500	Genebody	PPME1	PREDICTED: pectinesterase PPME1 [Ricinus communis]	Metabolism;Metabolism	Global and overview maps;Carbohydrate metabolism	ko01100//Metabolic pathways;ko00040//Pentose and glucuronate interconversions	K01051;K01051	-	GO:0016788//hydrolase activity, acting on ester bonds	-
Chromosome01	20159001	20159200	*	3.60398e-16	2.3475e-13	-34.9966	Manes_01G075600	Genebody	PME49	PREDICTED: pectinesterase PPME1-like [Populus euphratica]	Metabolism;Metabolism	Global and overview maps;Carbohydrate metabolism	ko01100//Metabolic pathways;ko00040//Pentose and glucuronate interconversions	K01051;K01051	-	GO:0016788//hydrolase activity, acting on ester bonds	-
Chromosome01	20159101	20159300	*	2.71844e-14	1.37767e-11	-43.2073	Manes_01G075600	Genebody	PME49	PREDICTED: pectinesterase PPME1-like [Populus euphratica]	Metabolism;Metabolism	Global and overview maps;Carbohydrate metabolism	ko01100//Metabolic pathways;ko00040//Pentose and glucuronate interconversions	K01051;K01051	-	GO:0016788//hydrolase activity, acting on ester bonds	-
Chromosome01	20325401	20325600	*	0.000695415	0.021333	-26.0227	Manes_01G077000	Genebody	At1g62620	PREDICTED: flavin-containing monooxygenase FMO GS-OX-like 4 isoform X2 [Ricinus communis]	-	-	-	-	-	GO:0000166//nucleotide binding;GO:0016709//oxidoreductase activity, acting on paired donors, with incorporation or reduction of molecular oxygen, NAD(P)H as one donor, and incorporation of one atom of oxygen	GO:0044710//single-organism metabolic process
Chromosome01	20564201	20564400	*	0.000404683	0.0140783	27.5794	Manes_01G079700	Genebody	At1g76280	PREDICTED: pentatricopeptide repeat-containing protein At1g76280 isoform X1 [Ricinus communis]	-	-	-	-	-	-	-
Chromosome01	20571101	20571300	*	2.10838e-07	2.58591e-05	-37.5294	Manes_01G079800	Genebody	PVA12	PREDICTED: vesicle-associated protein 1-2-like [Jatropha curcas]	-	-	-	-	-	-	-
Chromosome01	20571201	20571400	*	1.11865e-09	2.47243e-07	-36.6667	Manes_01G079800	Genebody	PVA12	PREDICTED: vesicle-associated protein 1-2-like [Jatropha curcas]	-	-	-	-	-	-	-
Chromosome01	20588901	20589100	*	2.00825e-09	4.20151e-07	26.7335	Manes_01G080200	Genebody	PRMT16	PREDICTED: protein arginine N-methyltransferase 1.6 [Jatropha curcas]	-	-	-	-	-	GO:0016741//transferase activity, transferring one-carbon groups	GO:0008213//protein alkylation
Chromosome01	20803801	20804000	*	1.66686e-06	0.000153478	-28.2323	Manes_01G082800	Genebody	RBBP6	PREDICTED: E3 ubiquitin-protein ligase RBBP6-like [Jatropha curcas]	-	-	-	-	GO:0043231//intracellular membrane-bounded organelle	GO:0046914//transition metal ion binding;GO:0097159//organic cyclic compound binding	-
Chromosome01	20803901	20804100	*	5.25855e-07	5.69556e-05	-33.6729	Manes_01G082800	Genebody	RBBP6	PREDICTED: E3 ubiquitin-protein ligase RBBP6-like [Jatropha curcas]	-	-	-	-	GO:0043231//intracellular membrane-bounded organelle	GO:0046914//transition metal ion binding;GO:0097159//organic cyclic compound binding	-
Chromosome01	21089701	21089900	*	0.00177915	0.043024	33.3333	Manes_01G085500	Genebody	RLK1	PREDICTED: G-type lectin S-receptor-like serine/threonine-protein kinase RLK1 [Ricinus communis]	-	-	-	-	-	GO:0004672//protein kinase activity;GO:0036094//small molecule binding;GO:0097159//organic cyclic compound binding;GO:1901363//heterocyclic compound binding	GO:0006796//phosphate-containing compound metabolic process
Chromosome01	21371601	21371800	*	0.000158427	0.00673176	33.8462	Manes_01G089000	Genebody	UGLYAH	PREDICTED: (S)-ureidoglycine aminohydrolase [Jatropha curcas]	Metabolism	Nucleotide metabolism	ko00230//Purine metabolism	K14977	-	-	-
Chromosome01	21465301	21465500	*	2.16546e-05	0.00133141	27.3161	Manes_01G090100	Genebody	At5g39840	PREDICTED: ATP-dependent RNA helicase SUV3L, mitochondrial isoform X1 [Jatropha curcas]	-	-	-	-	-	GO:0017111//nucleoside-triphosphatase activity;GO:0032550//purine ribonucleoside binding	-
Chromosome01	21624901	21625100	*	1.48514e-21	1.74615e-18	-49.8991	Manes_01G091700	Genebody	SS2	starch synthase isoform II [Manihot esculenta]	Metabolism;Metabolism;Metabolism	Global and overview maps;Global and overview maps;Carbohydrate metabolism	ko01100//Metabolic pathways;ko01110//Biosynthesis of secondary metabolites;ko00500//Starch and sucrose metabolism	K00703;K00703;K00703	-	GO:0046527//glucosyltransferase activity	GO:0006073//cellular glucan metabolic process;GO:0009059//macromolecule biosynthetic process
Chromosome01	21625001	21625200	*	3.97149e-17	2.90834e-14	-48.046	Manes_01G091700	Genebody	SS2	starch synthase isoform II [Manihot esculenta]	Metabolism;Metabolism;Metabolism	Global and overview maps;Global and overview maps;Carbohydrate metabolism	ko01100//Metabolic pathways;ko01110//Biosynthesis of secondary metabolites;ko00500//Starch and sucrose metabolism	K00703;K00703;K00703	-	GO:0046527//glucosyltransferase activity	GO:0006073//cellular glucan metabolic process;GO:0009059//macromolecule biosynthetic process
Chromosome01	21648501	21648700	*	5.26476e-06	0.000408122	-29.944	Manes_01G092100	Genebody	CDF2	cyclic dof factor 2 [Jatropha curcas]	-	-	-	-	-	GO:0003676//nucleic acid binding	GO:0006351//transcription, DNA-templated
Chromosome01	21648601	21648800	*	5.26476e-06	0.000408122	-29.944	Manes_01G092100	Genebody	CDF2	cyclic dof factor 2 [Jatropha curcas]	-	-	-	-	-	GO:0003676//nucleic acid binding	GO:0006351//transcription, DNA-templated
Chromosome01	21951401	21951600	*	2.18212e-08	3.53072e-06	-29.825	Manes_01G095400	Genebody	PMAT1	PREDICTED: phenolic glucoside malonyltransferase 1 [Ricinus communis]	-	-	-	-	-	GO:0016747//transferase activity, transferring acyl groups other than amino-acyl groups	-
Chromosome01	22035501	22035700	*	9.36427e-10	2.10837e-07	28.8079	Manes_01G095900	Genebody	SCPL25	PREDICTED: serine carboxypeptidase-like 25 [Jatropha curcas]	-	-	-	-	-	GO:0004180//carboxypeptidase activity	GO:0016485//protein processing
Chromosome01	22069601	22069800	*	6.66315e-30	1.50531e-26	-53.1	Manes_01G096400	Genebody	G3BP2	PREDICTED: ras GTPase-activating protein-binding protein 1 isoform X2 [Ricinus communis]	-	-	-	-	GO:0044464//cell part	GO:0036094//small molecule binding;GO:0097159//organic cyclic compound binding	GO:0051234//establishment of localization
Chromosome01	22069701	22069900	*	2.32328e-43	1.21003e-39	-80.4907	Manes_01G096400	Genebody	G3BP2	PREDICTED: ras GTPase-activating protein-binding protein 1 isoform X2 [Ricinus communis]	-	-	-	-	GO:0044464//cell part	GO:0036094//small molecule binding;GO:0097159//organic cyclic compound binding	GO:0051234//establishment of localization
Chromosome01	22069901	22070100	*	5.03679e-30	1.14866e-26	-71.2712	Manes_01G096400	Genebody	G3BP2	PREDICTED: ras GTPase-activating protein-binding protein 1 isoform X2 [Ricinus communis]	-	-	-	-	GO:0044464//cell part	GO:0036094//small molecule binding;GO:0097159//organic cyclic compound binding	GO:0051234//establishment of localization
Chromosome01	22070001	22070200	*	8.94501e-24	1.27638e-20	-68.8889	Manes_01G096400	Genebody	G3BP2	PREDICTED: ras GTPase-activating protein-binding protein 1 isoform X2 [Ricinus communis]	-	-	-	-	GO:0044464//cell part	GO:0036094//small molecule binding;GO:0097159//organic cyclic compound binding	GO:0051234//establishment of localization
Chromosome01	22177101	22177300	*	0.00066454	0.0206001	-28.4314	Manes_01G097600	Genebody	At3g02090	PREDICTED: probable mitochondrial-processing peptidase subunit beta [Jatropha curcas]	-	-	-	-	-	GO:0004175//endopeptidase activity;GO:0043169//cation binding	GO:0016485//protein processing
Chromosome01	22181201	22181400	*	6.22754e-12	2.16173e-09	26.1783	Manes_01G097700	Genebody	RPS19C	PREDICTED: 40S ribosomal protein S19-3 [Ziziphus jujuba]	Genetic Information Processing	Translation	ko03010//Ribosome	K02966	GO:0005911//cell-cell junction;GO:0015935//small ribosomal subunit;GO:0030312//external encapsulating structure;GO:0031981//nuclear lumen	GO:0005198//structural molecule activity	GO:0010467//gene expression
Chromosome01	22205801	22206000	*	1.59264e-06	0.000147682	-34.7028	Manes_01G097900	Genebody	UGD1	PREDICTED: UDP-glucose 6-dehydrogenase 1 [Vitis vinifera]	Metabolism;Metabolism;Metabolism;Metabolism	Global and overview maps;Carbohydrate metabolism;Carbohydrate metabolism;Carbohydrate metabolism	ko01100//Metabolic pathways;ko00040//Pentose and glucuronate interconversions;ko00520//Amino sugar and nucleotide sugar metabolism;ko00053//Ascorbate and aldarate metabolism	K00012;K00012;K00012;K00012	-	GO:0000166//nucleotide binding;GO:0016616//oxidoreductase activity, acting on the CH-OH group of donors, NAD or NADP as acceptor	GO:0044710//single-organism metabolic process
Chromosome01	22206201	22206400	*	0.000132095	0.00582156	-28.5108	Manes_01G097900	Genebody	UGD1	PREDICTED: UDP-glucose 6-dehydrogenase 1 [Vitis vinifera]	Metabolism;Metabolism;Metabolism;Metabolism	Global and overview maps;Carbohydrate metabolism;Carbohydrate metabolism;Carbohydrate metabolism	ko01100//Metabolic pathways;ko00040//Pentose and glucuronate interconversions;ko00520//Amino sugar and nucleotide sugar metabolism;ko00053//Ascorbate and aldarate metabolism	K00012;K00012;K00012;K00012	-	GO:0000166//nucleotide binding;GO:0016616//oxidoreductase activity, acting on the CH-OH group of donors, NAD or NADP as acceptor	GO:0044710//single-organism metabolic process
Chromosome01	22206301	22206500	*	2.05872e-10	5.33595e-08	-27.7108	Manes_01G097900	Genebody	UGD1	PREDICTED: UDP-glucose 6-dehydrogenase 1 [Vitis vinifera]	Metabolism;Metabolism;Metabolism;Metabolism	Global and overview maps;Carbohydrate metabolism;Carbohydrate metabolism;Carbohydrate metabolism	ko01100//Metabolic pathways;ko00040//Pentose and glucuronate interconversions;ko00520//Amino sugar and nucleotide sugar metabolism;ko00053//Ascorbate and aldarate metabolism	K00012;K00012;K00012;K00012	-	GO:0000166//nucleotide binding;GO:0016616//oxidoreductase activity, acting on the CH-OH group of donors, NAD or NADP as acceptor	GO:0044710//single-organism metabolic process
Chromosome01	22214401	22214600	*	5.19091e-05	0.00273288	-27.0218	Manes_01G098000	Genebody	ARID2	PREDICTED: AT-rich interactive domain-containing protein 1 [Vitis vinifera]	-	-	-	-	-	GO:0005488//binding	-
Chromosome01	22358701	22358900	*	1.93527e-20	2.03513e-17	-43.3333	Manes_01G099900	Genebody	CM1	PREDICTED: chorismate mutase 1, chloroplastic [Jatropha curcas]	Metabolism;Metabolism;Metabolism;Metabolism	Global and overview maps;Global and overview maps;Global and overview maps;Amino acid metabolism	ko01100//Metabolic pathways;ko01110//Biosynthesis of secondary metabolites;ko01230//Biosynthesis of amino acids;ko00400//Phenylalanine, tyrosine and tryptophan biosynthesis	K01850;K01850;K01850;K01850	-	GO:0016866//intramolecular transferase activity	GO:0008652//cellular amino acid biosynthetic process;GO:0043648//dicarboxylic acid metabolic process
Chromosome01	22416301	22416500	*	3.77286e-05	0.00210462	28.0584	Manes_01G100900	Genebody	KIN10	sucrose non-fermenting related kinase 1-2 [Hevea brasiliensis]	-	-	-	-	GO:0000151//ubiquitin ligase complex	GO:0004672//protein kinase activity;GO:0032550//purine ribonucleoside binding	GO:0006468//protein phosphorylation;GO:0007568//aging;GO:0007584//response to nutrient;GO:0009755//hormone-mediated signaling pathway;GO:0009756//carbohydrate mediated signaling;GO:0009791//post-embryonic development;GO:0022414//reproductive process;GO:0048364//root development
Chromosome01	22661501	22661700	*	1.84806e-07	2.30598e-05	25	Manes_01G104300	Genebody	PI4KG7	PREDICTED: phosphatidylinositol 4-kinase gamma 7-like [Jatropha curcas]	-	-	-	-	-	GO:0016772//transferase activity, transferring phosphorus-containing groups	-
Chromosome01	22661601	22661800	*	9.00693e-08	1.23182e-05	25.8621	Manes_01G104300	Genebody	PI4KG7	PREDICTED: phosphatidylinositol 4-kinase gamma 7-like [Jatropha curcas]	-	-	-	-	-	GO:0016772//transferase activity, transferring phosphorus-containing groups	-
Chromosome01	22673501	22673700	*	1.45858e-09	3.14544e-07	-30.5444	Manes_01G104600	Genebody	At5g15710	PREDICTED: F-box/kelch-repeat protein At5g15710 [Ricinus communis]	-	-	-	-	-	GO:0003824//catalytic activity	-
Chromosome01	22703001	22703200	*	0.000369336	0.0131051	32.6923	Manes_01G104900	Genebody	FRYL	PREDICTED: protein furry homolog [Jatropha curcas]	-	-	-	-	-	-	-
Chromosome01	22831301	22831500	*	2.79198e-05	0.00164244	-30.7683	Manes_01G106500	Genebody	rrp7	PREDICTED: myb-like protein X [Jatropha curcas]	Genetic Information Processing	Translation	ko03008//Ribosome biogenesis in eukaryotes	K14545	-	-	-
Chromosome01	22925601	22925800	*	0.000114673	0.00519167	-26.7229	Manes_01G107500	Genebody	HAC1	PREDICTED: histone acetyltransferase HAC12 [Jatropha curcas]	-	-	-	-	-	-	-
Chromosome01	23221801	23222000	*	3.50765e-10	8.65875e-08	32.868	Manes_01G111400	Genebody	CRS2A	PREDICTED: chloroplastic group IIB intron splicing facilitator CRS2-B, chloroplastic [Ricinus communis]	-	-	-	-	-	GO:0052689//carboxylic ester hydrolase activity	-
Chromosome01	23249301	23249500	*	1.99051e-09	4.16757e-07	32.6786	Manes_01G111800	Genebody	-	PREDICTED: delta(7)-sterol-C5(6)-desaturase [Ricinus communis]	Metabolism;Metabolism;Metabolism	Global and overview maps;Global and overview maps;Lipid metabolism	ko01100//Metabolic pathways;ko01110//Biosynthesis of secondary metabolites;ko00100//Steroid biosynthesis	K00227;K00227;K00227	GO:0031224//intrinsic component of membrane	GO:0046914//transition metal ion binding;GO:0046996//oxidoreductase activity, acting on paired donors, with incorporation or reduction of molecular oxygen, with NAD(P)H as one donor, and the other dehydrogenated	GO:0006631//fatty acid metabolic process
Chromosome01	23264901	23265100	*	0.000221505	0.00878394	-30.9091	Manes_01G112100	Genebody	ABHD17B	PREDICTED: alpha/beta hydrolase domain-containing protein 17B [Jatropha curcas]	-	-	-	-	-	-	-
Chromosome01	23288401	23288600	*	5.10003e-07	5.54678e-05	35.2528	Manes_01G112300	Genebody	At1g18390	PREDICTED: probable serine/threonine-protein kinase At1g18390 isoform X1 [Ricinus communis]	-	-	-	-	-	GO:0001871//pattern binding;GO:0004713//protein tyrosine kinase activity;GO:0032550//purine ribonucleoside binding	GO:0006468//protein phosphorylation
Chromosome01	23378701	23378900	*	2.75566e-08	4.34791e-06	-26.6055	Manes_01G113700	Genebody	HACL	PREDICTED: 2-hydroxyacyl-CoA lyase [Jatropha curcas]	Cellular Processes	Transport and catabolism	ko04146//Peroxisome	K12261	-	GO:0016831//carboxy-lyase activity;GO:0019842//vitamin binding;GO:0046872//metal ion binding	-
Chromosome01	23378801	23379000	*	4.28189e-07	4.77349e-05	-26.6055	Manes_01G113700	Genebody	HACL	PREDICTED: 2-hydroxyacyl-CoA lyase [Jatropha curcas]	Cellular Processes	Transport and catabolism	ko04146//Peroxisome	K12261	-	GO:0016831//carboxy-lyase activity;GO:0019842//vitamin binding;GO:0046872//metal ion binding	-
Chromosome01	23379101	23379300	*	0.000246569	0.00954814	-33.4067	Manes_01G113700	Genebody	HACL	PREDICTED: 2-hydroxyacyl-CoA lyase [Jatropha curcas]	Cellular Processes	Transport and catabolism	ko04146//Peroxisome	K12261	-	GO:0016831//carboxy-lyase activity;GO:0019842//vitamin binding;GO:0046872//metal ion binding	-
Chromosome01	23414401	23414600	*	1.05726e-15	6.50618e-13	34.691	Manes_01G114300	Genebody	Mettl10	PREDICTED: methyltransferase-like protein 10 [Jatropha curcas]	-	-	-	-	GO:0043231//intracellular membrane-bounded organelle;GO:0044444//cytoplasmic part	GO:0016741//transferase activity, transferring one-carbon groups	GO:0008152//metabolic process
Chromosome01	23414501	23414700	*	2.66404e-13	1.16412e-10	34.9369	Manes_01G114300	Genebody	Mettl10	PREDICTED: methyltransferase-like protein 10 [Jatropha curcas]	-	-	-	-	GO:0043231//intracellular membrane-bounded organelle;GO:0044444//cytoplasmic part	GO:0016741//transferase activity, transferring one-carbon groups	GO:0008152//metabolic process
Chromosome01	23415801	23416000	*	6.94704e-12	2.39274e-09	-49.2412	Manes_01G114300	Genebody	Mettl10	PREDICTED: methyltransferase-like protein 10 [Jatropha curcas]	-	-	-	-	GO:0043231//intracellular membrane-bounded organelle;GO:0044444//cytoplasmic part	GO:0016741//transferase activity, transferring one-carbon groups	GO:0008152//metabolic process
Chromosome01	23415901	23416100	*	1.64121e-15	9.85422e-13	-52.2884	Manes_01G114300	Genebody	Mettl10	PREDICTED: methyltransferase-like protein 10 [Jatropha curcas]	-	-	-	-	GO:0043231//intracellular membrane-bounded organelle;GO:0044444//cytoplasmic part	GO:0016741//transferase activity, transferring one-carbon groups	GO:0008152//metabolic process
Chromosome01	23416301	23416500	*	2.20098e-06	0.00019486	-29.5326	Manes_01G114300	Genebody	Mettl10	PREDICTED: methyltransferase-like protein 10 [Jatropha curcas]	-	-	-	-	GO:0043231//intracellular membrane-bounded organelle;GO:0044444//cytoplasmic part	GO:0016741//transferase activity, transferring one-carbon groups	GO:0008152//metabolic process
Chromosome01	23427601	23427800	*	1.99535e-07	2.46557e-05	39.5833	Manes_01G114500	Genebody	-	CAMP-regulated phosphoprotein 19-related protein isoform 1 [Theobroma cacao]	-	-	-	-	GO:0016020//membrane	-	-
Chromosome01	23452901	23453100	*	0.000807234	0.0238851	-28.0098	Manes_01G114900	Genebody	fmt	PREDICTED: methionyl-tRNA formyltransferase [Ricinus communis]	Genetic Information Processing;Metabolism	Translation;Metabolism of cofactors and vitamins	ko00970//Aminoacyl-tRNA biosynthesis;ko00670//One carbon pool by folate	K00604;K00604	-	GO:0016742//hydroxymethyl-, formyl- and related transferase activity	GO:0006412//translation;GO:0019988//charged-tRNA amino acid modification
Chromosome01	23469501	23469700	*	2.1837e-07	2.6648e-05	43.3046	Manes_01G115200	Genebody	-	PREDICTED: eukaryotic translation initiation factor 5B isoform X1 [Prunus mume]	-	-	-	-	-	-	-
Chromosome01	23469601	23469800	*	1.12162e-09	2.47828e-07	51.7857	Manes_01G115200	Genebody	-	PREDICTED: eukaryotic translation initiation factor 5B isoform X1 [Prunus mume]	-	-	-	-	-	-	-
Chromosome01	23471501	23471700	*	1.47693e-14	7.75735e-12	-51.4706	Manes_01G115300	Genebody	AAR2	PREDICTED: protein AAR2 homolog isoform X1 [Jatropha curcas]	-	-	-	-	-	-	-
Chromosome01	23471601	23471800	*	1.68729e-10	4.45319e-08	-46.3333	Manes_01G115300	Genebody	AAR2	PREDICTED: protein AAR2 homolog isoform X1 [Jatropha curcas]	-	-	-	-	-	-	-
Chromosome01	23472301	23472500	*	4.30145e-12	1.53361e-09	-36.3636	Manes_01G115300	Genebody	AAR2	PREDICTED: protein AAR2 homolog isoform X1 [Jatropha curcas]	-	-	-	-	-	-	-
Chromosome01	23472401	23472600	*	4.30145e-12	1.53361e-09	-36.3636	Manes_01G115300	Genebody	AAR2	PREDICTED: protein AAR2 homolog isoform X1 [Jatropha curcas]	-	-	-	-	-	-	-
Chromosome01	23510801	23511000	*	2.33444e-11	7.31718e-09	-53.8844	Manes_01G115900	Genebody	DEGP7	PREDICTED: protease Do-like 7 isoform X1 [Jatropha curcas]	-	-	-	-	GO:0009536//plastid	GO:0004175//endopeptidase activity	GO:0009767//photosynthetic electron transport chain;GO:0016485//protein processing
Chromosome01	23511401	23511600	*	4.8536e-05	0.00258704	25.2986	Manes_01G115900	Genebody	DEGP7	PREDICTED: protease Do-like 7 isoform X1 [Jatropha curcas]	-	-	-	-	GO:0009536//plastid	GO:0004175//endopeptidase activity	GO:0009767//photosynthetic electron transport chain;GO:0016485//protein processing
Chromosome01	23529901	23530100	*	0.000200103	0.00810882	30.8081	Manes_01G115900	Genebody	DEGP7	PREDICTED: protease Do-like 7 isoform X1 [Jatropha curcas]	-	-	-	-	GO:0009536//plastid	GO:0004175//endopeptidase activity	GO:0009767//photosynthetic electron transport chain;GO:0016485//protein processing
Chromosome01	23542901	23543100	*	0.000132814	0.00584734	35.8923	Manes_01G116000	Genebody	DEGP7	PREDICTED: protease Do-like 7 [Jatropha curcas]	-	-	-	-	GO:0009536//plastid	GO:0004175//endopeptidase activity	GO:0009767//photosynthetic electron transport chain;GO:0016485//protein processing
Chromosome01	23544801	23545000	*	0.00150339	0.0380262	-27.6619	Manes_01G116000	Genebody	DEGP7	PREDICTED: protease Do-like 7 [Jatropha curcas]	-	-	-	-	GO:0009536//plastid	GO:0004175//endopeptidase activity	GO:0009767//photosynthetic electron transport chain;GO:0016485//protein processing
Chromosome01	23544901	23545100	*	0.000379441	0.013385	-30.2838	Manes_01G116000	Genebody	DEGP7	PREDICTED: protease Do-like 7 [Jatropha curcas]	-	-	-	-	GO:0009536//plastid	GO:0004175//endopeptidase activity	GO:0009767//photosynthetic electron transport chain;GO:0016485//protein processing
Chromosome01	23568701	23568900	*	1.68564e-12	6.4579e-10	-40	Manes_01G116100	Genebody	DRB4	PREDICTED: double-stranded RNA-binding protein 4 isoform X3 [Vitis vinifera]	-	-	-	-	-	-	GO:0090501//RNA phosphodiester bond hydrolysis
Chromosome01	23624701	23624900	*	2.64819e-13	1.15811e-10	46.3782	Manes_01G117100	Genebody	MYB113	PREDICTED: transcription factor MYB113-like [Populus euphratica]	-	-	-	-	-	GO:0005488//binding	-
Chromosome01	23624801	23625000	*	3.48553e-09	6.88799e-07	29.8551	Manes_01G117100	Genebody	MYB113	PREDICTED: transcription factor MYB113-like [Populus euphratica]	-	-	-	-	-	GO:0005488//binding	-
Chromosome01	23625701	23625900	*	1.27918e-44	7.03297e-41	-49.8428	Manes_01G117100	Genebody	MYB113	PREDICTED: transcription factor MYB113-like [Populus euphratica]	-	-	-	-	-	GO:0005488//binding	-
Chromosome01	23625801	23626000	*	1.20916e-47	7.7029e-44	-67.2617	Manes_01G117100	Genebody	MYB113	PREDICTED: transcription factor MYB113-like [Populus euphratica]	-	-	-	-	-	GO:0005488//binding	-
Chromosome01	23625901	23626100	*	7.88534e-18	6.2649e-15	-53.6232	Manes_01G117100	Genebody	MYB113	PREDICTED: transcription factor MYB113-like [Populus euphratica]	-	-	-	-	-	GO:0005488//binding	-
Chromosome01	23649901	23650100	*	5.39073e-10	1.27958e-07	52.827	Manes_01G117300	Genebody	DHAR3	dehydroascorbate reductase [Hevea brasiliensis]	-	-	-	-	GO:0009526//plastid envelope	GO:0016765//transferase activity, transferring alkyl or aryl (other than methyl) groups	GO:0006464//cellular protein modification process
Chromosome01	23653101	23653300	*	1.82656e-05	0.00115531	37.5921	Manes_01G117300	Genebody	DHAR3	dehydroascorbate reductase [Hevea brasiliensis]	-	-	-	-	GO:0009526//plastid envelope	GO:0016765//transferase activity, transferring alkyl or aryl (other than methyl) groups	GO:0006464//cellular protein modification process
Chromosome01	23679301	23679500	*	1.74386e-08	2.89402e-06	49.5181	Manes_01G117900	Genebody	-	senescence-associated family protein [Populus trichocarpa]	-	-	-	-	GO:0009536//plastid	-	GO:0003006//developmental process involved in reproduction;GO:0006979//response to oxidative stress;GO:0010260//organ senescence;GO:0044237//cellular metabolic process
Chromosome01	23700601	23700800	*	1.76622e-07	2.21668e-05	33.2331	Manes_01G118300	Genebody	RAD4	PREDICTED: DNA repair protein complementing XP-C cells homolog [Jatropha curcas]	Genetic Information Processing	Replication and repair	ko03420//Nucleotide excision repair	K10838	GO:0043231//intracellular membrane-bounded organelle	GO:0003677//DNA binding	GO:0006281//DNA repair
Chromosome01	23714401	23714600	*	5.30872e-15	2.96647e-12	50.1943	Manes_01G118500	Genebody	ALY4	PREDICTED: THO complex subunit 4D isoform X2 [Jatropha curcas]	Genetic Information Processing;Genetic Information Processing;Genetic Information Processing	Transcription;Translation;Translation	ko03040//Spliceosome;ko03013//RNA transport;ko03015//mRNA surveillance pathway	K12881;K12881;K12881	-	GO:0036094//small molecule binding;GO:0097159//organic cyclic compound binding	-
Chromosome01	23714501	23714700	*	6.57098e-22	7.97649e-19	61.5414	Manes_01G118500	Genebody	ALY4	PREDICTED: THO complex subunit 4D isoform X2 [Jatropha curcas]	Genetic Information Processing;Genetic Information Processing;Genetic Information Processing	Transcription;Translation;Translation	ko03040//Spliceosome;ko03013//RNA transport;ko03015//mRNA surveillance pathway	K12881;K12881;K12881	-	GO:0036094//small molecule binding;GO:0097159//organic cyclic compound binding	-
Chromosome01	23716401	23716600	*	1.44338e-07	1.85816e-05	28.4224	Manes_01G118500	Genebody	ALY4	PREDICTED: THO complex subunit 4D isoform X2 [Jatropha curcas]	Genetic Information Processing;Genetic Information Processing;Genetic Information Processing	Transcription;Translation;Translation	ko03040//Spliceosome;ko03013//RNA transport;ko03015//mRNA surveillance pathway	K12881;K12881;K12881	-	GO:0036094//small molecule binding;GO:0097159//organic cyclic compound binding	-
Chromosome01	23746401	23746600	*	2.06965e-10	5.36104e-08	-35	Manes_01G118800	Genebody	ARL8A	ADP-ribosylation factor-like protein 8B-A [Glycine soja]	-	-	-	-	GO:0044464//cell part	GO:0032550//purine ribonucleoside binding	GO:0002252//immune effector process;GO:0035556//intracellular signal transduction
Chromosome01	23751401	23751600	*	3.96531e-11	1.19031e-08	-40	Manes_01G118900	Genebody	RKL1	PREDICTED: probable inactive receptor kinase RLK902 [Ricinus communis]	-	-	-	-	GO:0031224//intrinsic component of membrane	GO:0004672//protein kinase activity;GO:0016628//oxidoreductase activity, acting on the CH-CH group of donors, NAD or NADP as acceptor;GO:0032550//purine ribonucleoside binding	GO:0006464//cellular protein modification process;GO:0044710//single-organism metabolic process
Chromosome01	23751501	23751700	*	1.68597e-10	4.45032e-08	-39.604	Manes_01G118900	Genebody	RKL1	PREDICTED: probable inactive receptor kinase RLK902 [Ricinus communis]	-	-	-	-	GO:0031224//intrinsic component of membrane	GO:0004672//protein kinase activity;GO:0016628//oxidoreductase activity, acting on the CH-CH group of donors, NAD or NADP as acceptor;GO:0032550//purine ribonucleoside binding	GO:0006464//cellular protein modification process;GO:0044710//single-organism metabolic process
Chromosome01	23751801	23752000	*	3.77271e-11	1.13731e-08	42.5968	Manes_01G118900	Genebody	RKL1	PREDICTED: probable inactive receptor kinase RLK902 [Ricinus communis]	-	-	-	-	GO:0031224//intrinsic component of membrane	GO:0004672//protein kinase activity;GO:0016628//oxidoreductase activity, acting on the CH-CH group of donors, NAD or NADP as acceptor;GO:0032550//purine ribonucleoside binding	GO:0006464//cellular protein modification process;GO:0044710//single-organism metabolic process
Chromosome01	23751901	23752100	*	7.03404e-05	0.00350336	32.8571	Manes_01G118900	Genebody	RKL1	PREDICTED: probable inactive receptor kinase RLK902 [Ricinus communis]	-	-	-	-	GO:0031224//intrinsic component of membrane	GO:0004672//protein kinase activity;GO:0016628//oxidoreductase activity, acting on the CH-CH group of donors, NAD or NADP as acceptor;GO:0032550//purine ribonucleoside binding	GO:0006464//cellular protein modification process;GO:0044710//single-organism metabolic process
Chromosome01	23808101	23808300	*	1.01931e-09	2.27518e-07	-27.3585	Manes_01G119600	Genebody	KLC3	PREDICTED: kinesin light chain 3 isoform X1 [Ricinus communis]	-	-	-	-	-	-	-
Chromosome01	23808201	23808400	*	1.01931e-09	2.27518e-07	-27.3585	Manes_01G119600	Genebody	KLC3	PREDICTED: kinesin light chain 3 isoform X1 [Ricinus communis]	-	-	-	-	-	-	-
Chromosome01	23811101	23811300	*	2.24447e-06	0.000198105	-28.2114	Manes_01G119600	Genebody	KLC3	PREDICTED: kinesin light chain 3 isoform X1 [Ricinus communis]	-	-	-	-	-	-	-
Chromosome01	23811501	23811700	*	2.81709e-06	0.000240164	-27.0115	Manes_01G119600	Genebody	KLC3	PREDICTED: kinesin light chain 3 isoform X1 [Ricinus communis]	-	-	-	-	-	-	-
Chromosome01	23811601	23811800	*	1.08134e-08	1.89764e-06	-31.8106	Manes_01G119600	Genebody	KLC3	PREDICTED: kinesin light chain 3 isoform X1 [Ricinus communis]	-	-	-	-	-	-	-
Chromosome01	23814001	23814200	*	8.63017e-09	1.55066e-06	-34.6154	Manes_01G119800	Genebody	TIF3H1	PREDICTED: eukaryotic translation initiation factor 3 subunit H [Jatropha curcas]	Genetic Information Processing	Translation	ko03013//RNA transport	K03247	GO:0043234//protein complex;GO:0070993//translation preinitiation complex	GO:0008135//translation factor activity, RNA binding	GO:0006413//translational initiation
Chromosome01	23814101	23814300	*	6.89714e-14	3.29357e-11	-60.0488	Manes_01G119800	Genebody	TIF3H1	PREDICTED: eukaryotic translation initiation factor 3 subunit H [Jatropha curcas]	Genetic Information Processing	Translation	ko03013//RNA transport	K03247	GO:0043234//protein complex;GO:0070993//translation preinitiation complex	GO:0008135//translation factor activity, RNA binding	GO:0006413//translational initiation
Chromosome01	23883001	23883200	*	1.93845e-07	2.40409e-05	37.3532	Manes_01G120700	Genebody	-	PREDICTED: NADH dehydrogenase [ubiquinone] iron-sulfur protein 1, mitochondrial [Jatropha curcas]	Metabolism;Metabolism	Global and overview maps;Energy metabolism	ko01100//Metabolic pathways;ko00190//Oxidative phosphorylation	K03934;K03934	GO:0005746//mitochondrial respiratory chain;GO:0009536//plastid;GO:0030964//NADH dehydrogenase complex	GO:0043169//cation binding;GO:0050136//NADH dehydrogenase (quinone) activity;GO:0051536//iron-sulfur cluster binding	GO:0006950//response to stress;GO:0022904//respiratory electron transport chain
Chromosome01	23884201	23884400	*	2.3466e-05	0.00142101	27.6467	Manes_01G120700	Genebody	-	PREDICTED: NADH dehydrogenase [ubiquinone] iron-sulfur protein 1, mitochondrial [Jatropha curcas]	Metabolism;Metabolism	Global and overview maps;Energy metabolism	ko01100//Metabolic pathways;ko00190//Oxidative phosphorylation	K03934;K03934	GO:0005746//mitochondrial respiratory chain;GO:0009536//plastid;GO:0030964//NADH dehydrogenase complex	GO:0043169//cation binding;GO:0050136//NADH dehydrogenase (quinone) activity;GO:0051536//iron-sulfur cluster binding	GO:0006950//response to stress;GO:0022904//respiratory electron transport chain
Chromosome01	23940801	23941000	*	1.30461e-08	2.2378e-06	-32.7232	Manes_01G121500	Genebody	ZFP4	Zinc finger protein 4 [Populus trichocarpa]	-	-	-	-	-	GO:0043169//cation binding	-
Chromosome01	23972701	23972900	*	5.62816e-07	6.04172e-05	-30.9091	Manes_01G121800	Genebody	-	Importin-5 [Glycine soja]	-	-	-	-	-	-	-
Chromosome01	23982501	23982700	*	9.77614e-06	0.0006849	40.108	Manes_01G122000	Genebody	ZPR1	PREDICTED: zinc finger protein ZPR1-like [Jatropha curcas]	-	-	-	-	GO:0044444//cytoplasmic part	GO:0046914//transition metal ion binding	-
Chromosome01	23996601	23996800	*	0.00122141	0.0326028	-25.4487	Manes_01G122100	Genebody	FRS5	PREDICTED: protein FAR1-RELATED SEQUENCE 5 isoform X1 [Jatropha curcas]	-	-	-	-	-	-	-
Chromosome01	24039401	24039600	*	3.76024e-05	0.0020992	34.5588	Manes_01G122600	Genebody	Adck1	PREDICTED: uncharacterized aarF domain-containing protein kinase 1 isoform X1 [Jatropha curcas]	-	-	-	-	-	GO:0016740//transferase activity	-
Chromosome01	24042801	24043000	*	3.94661e-06	0.000319808	-44.2708	Manes_01G122800	Genebody	-	PREDICTED: isocitrate dehydrogenase [NADP] [Jatropha curcas]	Metabolism;Metabolism;Metabolism;Metabolism;Metabolism;Cellular Processes;Metabolism;Metabolism	Global and overview maps;Global and overview maps;Global and overview maps;Global and overview maps;Metabolism of other amino acids;Transport and catabolism;Global and overview maps;Carbohydrate metabolism	ko01100//Metabolic pathways;ko01110//Biosynthesis of secondary metabolites;ko01200//Carbon metabolism;ko01230//Biosynthesis of amino acids;ko00480//Glutathione metabolism;ko04146//Peroxisome;ko01210//2-Oxocarboxylic acid metabolism;ko00020//Citrate cycle (TCA cycle)	K00031;K00031;K00031;K00031;K00031;K00031;K00031;K00031	-	GO:0000166//nucleotide binding;GO:0004448//isocitrate dehydrogenase activity;GO:0046872//metal ion binding	GO:0009060//aerobic respiration;GO:0072350//tricarboxylic acid metabolic process
Chromosome01	24059801	24060000	*	2.2341e-07	2.71898e-05	-40.4762	Manes_01G123000	Genebody	UGPA	PREDICTED: UTP--glucose-1-phosphate uridylyltransferase [Jatropha curcas]	Metabolism;Metabolism;Metabolism;Metabolism;Metabolism	Global and overview maps;Carbohydrate metabolism;Carbohydrate metabolism;Carbohydrate metabolism;Carbohydrate metabolism	ko01100//Metabolic pathways;ko00040//Pentose and glucuronate interconversions;ko00500//Starch and sucrose metabolism;ko00520//Amino sugar and nucleotide sugar metabolism;ko00052//Galactose metabolism	K00963;K00963;K00963;K00963;K00963	GO:0044424//intracellular part	GO:0051748//UTP-monosaccharide-1-phosphate uridylyltransferase activity	-
Chromosome01	24074401	24074600	*	0.00148108	0.0375957	30.0778	Manes_01G123100	Genebody	RVE1	PREDICTED: protein REVEILLE 1 isoform X2 [Jatropha curcas]	-	-	-	-	-	GO:0005488//binding	GO:0009987//cellular process;GO:0065007//biological regulation
Chromosome01	24074501	24074700	*	1.83388e-06	0.000166667	38.0952	Manes_01G123100	Genebody	RVE1	PREDICTED: protein REVEILLE 1 isoform X2 [Jatropha curcas]	-	-	-	-	-	GO:0005488//binding	GO:0009987//cellular process;GO:0065007//biological regulation
Chromosome01	24087401	24087600	*	6.32993e-05	0.00321571	-28.8114	Manes_01G123400	Genebody	At5g05010	PREDICTED: coatomer subunit delta [Jatropha curcas]	-	-	-	-	GO:0005911//cell-cell junction;GO:0030119//AP-type membrane coat adaptor complex;GO:0030120//vesicle coat	-	GO:0015031//protein transport;GO:0048193//Golgi vesicle transport
Chromosome01	24109701	24109900	*	9.51316e-07	9.48859e-05	-29.5238	Manes_01G123500	Genebody	UVR8	regulator of chromosome condensation (RCC1) family protein [Populus trichocarpa]	-	-	-	-	-	GO:0043169//cation binding	-
Chromosome01	24109801	24110000	*	2.44797e-05	0.00147195	-29.5082	Manes_01G123500	Genebody	UVR8	regulator of chromosome condensation (RCC1) family protein [Populus trichocarpa]	-	-	-	-	-	GO:0043169//cation binding	-
Chromosome01	24110101	24110300	*	1.3008e-06	0.000124203	34.3561	Manes_01G123500	Genebody	UVR8	regulator of chromosome condensation (RCC1) family protein [Populus trichocarpa]	-	-	-	-	-	GO:0043169//cation binding	-
Chromosome01	24110201	24110400	*	2.33526e-06	0.000204964	28.6616	Manes_01G123500	Genebody	UVR8	regulator of chromosome condensation (RCC1) family protein [Populus trichocarpa]	-	-	-	-	-	GO:0043169//cation binding	-
Chromosome01	24132001	24132200	*	3.78328e-05	0.0021094	-33.6715	Manes_01G123700	Genebody	APC5	PREDICTED: anaphase-promoting complex subunit 5 isoform X2 [Ricinus communis]	Genetic Information Processing	Folding, sorting and degradation	ko04120//Ubiquitin mediated proteolysis	K03352	-	-	-
Chromosome01	24138101	24138300	*	0.000221438	0.00878184	-31.0345	Manes_01G123700	Genebody	APC5	PREDICTED: anaphase-promoting complex subunit 5 isoform X2 [Ricinus communis]	Genetic Information Processing	Folding, sorting and degradation	ko04120//Ubiquitin mediated proteolysis	K03352	-	-	-
Chromosome01	24138201	24138400	*	0.000537014	0.0174993	-25.0356	Manes_01G123700	Genebody	APC5	PREDICTED: anaphase-promoting complex subunit 5 isoform X2 [Ricinus communis]	Genetic Information Processing	Folding, sorting and degradation	ko04120//Ubiquitin mediated proteolysis	K03352	-	-	-
Chromosome01	24142401	24142600	*	1.55906e-08	2.61765e-06	40.8142	Manes_01G123800	Genebody	SUS6	sucrose synthase 1 [Hevea brasiliensis]	Metabolism;Metabolism	Global and overview maps;Carbohydrate metabolism	ko01100//Metabolic pathways;ko00500//Starch and sucrose metabolism	K00695;K00695	-	GO:0035251//UDP-glucosyltransferase activity	GO:0005984//disaccharide metabolic process;GO:0052545//callose localization
Chromosome01	24142501	24142700	*	1.23582e-08	2.13325e-06	28.2364	Manes_01G123800	Genebody	SUS6	sucrose synthase 1 [Hevea brasiliensis]	Metabolism;Metabolism	Global and overview maps;Carbohydrate metabolism	ko01100//Metabolic pathways;ko00500//Starch and sucrose metabolism	K00695;K00695	-	GO:0035251//UDP-glucosyltransferase activity	GO:0005984//disaccharide metabolic process;GO:0052545//callose localization
Chromosome01	24142701	24142900	*	0.000489122	0.0162756	27.0677	Manes_01G123800	Genebody	SUS6	sucrose synthase 1 [Hevea brasiliensis]	Metabolism;Metabolism	Global and overview maps;Carbohydrate metabolism	ko01100//Metabolic pathways;ko00500//Starch and sucrose metabolism	K00695;K00695	-	GO:0035251//UDP-glucosyltransferase activity	GO:0005984//disaccharide metabolic process;GO:0052545//callose localization
Chromosome01	24147701	24147900	*	3.74304e-13	1.59475e-10	-39.5833	Manes_01G124000	Genebody	SDG40	PREDICTED: protein SET DOMAIN GROUP 40 [Jatropha curcas]	-	-	-	-	-	-	-
Chromosome01	24147801	24148000	*	8.19609e-17	5.78972e-14	-60	Manes_01G124000	Genebody	SDG40	PREDICTED: protein SET DOMAIN GROUP 40 [Jatropha curcas]	-	-	-	-	-	-	-
Chromosome01	24186601	24186800	*	7.37465e-06	0.000541428	-27.5387	Manes_01G124500	Genebody	PAO4	PREDICTED: probable polyamine oxidase 4 [Jatropha curcas]	Metabolism;Metabolism	Amino acid metabolism;Metabolism of other amino acids	ko00330//Arginine and proline metabolism;ko00410//beta-Alanine metabolism	K17839;K17839	-	GO:0016647//oxidoreductase activity, acting on the CH-NH group of donors, oxygen as acceptor	GO:0006595//polyamine metabolic process;GO:0044710//single-organism metabolic process
Chromosome01	24186901	24187100	*	6.73261e-13	2.75518e-10	-39.8148	Manes_01G124500	Genebody	PAO4	PREDICTED: probable polyamine oxidase 4 [Jatropha curcas]	Metabolism;Metabolism	Amino acid metabolism;Metabolism of other amino acids	ko00330//Arginine and proline metabolism;ko00410//beta-Alanine metabolism	K17839;K17839	-	GO:0016647//oxidoreductase activity, acting on the CH-NH group of donors, oxygen as acceptor	GO:0006595//polyamine metabolic process;GO:0044710//single-organism metabolic process
Chromosome01	24187701	24187900	*	1.33926e-09	2.91306e-07	-29.1667	Manes_01G124500	Genebody	PAO4	PREDICTED: probable polyamine oxidase 4 [Jatropha curcas]	Metabolism;Metabolism	Amino acid metabolism;Metabolism of other amino acids	ko00330//Arginine and proline metabolism;ko00410//beta-Alanine metabolism	K17839;K17839	-	GO:0016647//oxidoreductase activity, acting on the CH-NH group of donors, oxygen as acceptor	GO:0006595//polyamine metabolic process;GO:0044710//single-organism metabolic process
Chromosome01	24187801	24188000	*	3.2667e-10	8.12168e-08	-35.9732	Manes_01G124500	Genebody	PAO4	PREDICTED: probable polyamine oxidase 4 [Jatropha curcas]	Metabolism;Metabolism	Amino acid metabolism;Metabolism of other amino acids	ko00330//Arginine and proline metabolism;ko00410//beta-Alanine metabolism	K17839;K17839	-	GO:0016647//oxidoreductase activity, acting on the CH-NH group of donors, oxygen as acceptor	GO:0006595//polyamine metabolic process;GO:0044710//single-organism metabolic process
Chromosome01	24197301	24197500	*	2.04918e-10	5.31372e-08	-41.9753	Manes_01G124600	Genebody	DJ1D	PREDICTED: protein DJ-1 homolog D [Jatropha curcas]	Metabolism	Carbohydrate metabolism	ko00620//Pyruvate metabolism	K18881	-	GO:0016787//hydrolase activity;GO:0016836//hydro-lyase activity	GO:0006089//lactate metabolic process;GO:0016485//protein processing
Chromosome01	24197401	24197600	*	4.94383e-12	1.74265e-09	-55.0725	Manes_01G124600	Genebody	DJ1D	PREDICTED: protein DJ-1 homolog D [Jatropha curcas]	Metabolism	Carbohydrate metabolism	ko00620//Pyruvate metabolism	K18881	-	GO:0016787//hydrolase activity;GO:0016836//hydro-lyase activity	GO:0006089//lactate metabolic process;GO:0016485//protein processing
Chromosome01	24197601	24197800	*	6.20475e-06	0.000468284	-31.3953	Manes_01G124600	Genebody	DJ1D	PREDICTED: protein DJ-1 homolog D [Jatropha curcas]	Metabolism	Carbohydrate metabolism	ko00620//Pyruvate metabolism	K18881	-	GO:0016787//hydrolase activity;GO:0016836//hydro-lyase activity	GO:0006089//lactate metabolic process;GO:0016485//protein processing
Chromosome01	24199801	24200000	*	0.00104536	0.0290267	-30.0144	Manes_01G124600	Genebody	DJ1D	PREDICTED: protein DJ-1 homolog D [Jatropha curcas]	Metabolism	Carbohydrate metabolism	ko00620//Pyruvate metabolism	K18881	-	GO:0016787//hydrolase activity;GO:0016836//hydro-lyase activity	GO:0006089//lactate metabolic process;GO:0016485//protein processing
Chromosome01	24204501	24204700	*	6.6671e-07	6.99088e-05	41.2219	Manes_01G124700	Genebody	PCMP-H24	PREDICTED: pentatricopeptide repeat-containing protein At4g02750 [Ricinus communis]	-	-	-	-	-	-	-
Chromosome01	24204601	24204800	*	2.62405e-07	3.12509e-05	41.0714	Manes_01G124700	Genebody	PCMP-H24	PREDICTED: pentatricopeptide repeat-containing protein At4g02750 [Ricinus communis]	-	-	-	-	-	-	-
Chromosome01	24238901	24239100	*	4.98613e-06	0.00038995	26.4368	Manes_01G125000	Genebody	ARF8	PREDICTED: auxin response factor 8 isoform X1 [Jatropha curcas]	-	-	-	-	GO:0043231//intracellular membrane-bounded organelle	GO:0003676//nucleic acid binding;GO:0005515//protein binding	GO:0006351//transcription, DNA-templated;GO:0009755//hormone-mediated signaling pathway;GO:0090567//reproductive shoot system development
Chromosome01	24243001	24243200	*	0.00108978	0.0299349	26.2267	Manes_01G125000	Genebody	ARF8	PREDICTED: auxin response factor 8 isoform X1 [Jatropha curcas]	-	-	-	-	GO:0043231//intracellular membrane-bounded organelle	GO:0003676//nucleic acid binding;GO:0005515//protein binding	GO:0006351//transcription, DNA-templated;GO:0009755//hormone-mediated signaling pathway;GO:0090567//reproductive shoot system development
Chromosome01	24252201	24252400	*	2.3427e-15	1.37387e-12	-46.1538	Manes_01G125200	Genebody	At1g07650	PREDICTED: probable LRR receptor-like serine/threonine-protein kinase At1g07650 [Jatropha curcas]	-	-	-	-	-	GO:0004672//protein kinase activity;GO:0032550//purine ribonucleoside binding	GO:0006464//cellular protein modification process
Chromosome01	24252301	24252500	*	9.93022e-15	5.34902e-12	-56	Manes_01G125200	Genebody	At1g07650	PREDICTED: probable LRR receptor-like serine/threonine-protein kinase At1g07650 [Jatropha curcas]	-	-	-	-	-	GO:0004672//protein kinase activity;GO:0032550//purine ribonucleoside binding	GO:0006464//cellular protein modification process
Chromosome01	24252501	24252700	*	7.1087e-08	1.00131e-05	-35.4301	Manes_01G125200	Genebody	At1g07650	PREDICTED: probable LRR receptor-like serine/threonine-protein kinase At1g07650 [Jatropha curcas]	-	-	-	-	-	GO:0004672//protein kinase activity;GO:0032550//purine ribonucleoside binding	GO:0006464//cellular protein modification process
Chromosome01	24252601	24252800	*	5.64947e-14	2.73402e-11	-34.4676	Manes_01G125200	Genebody	At1g07650	PREDICTED: probable LRR receptor-like serine/threonine-protein kinase At1g07650 [Jatropha curcas]	-	-	-	-	-	GO:0004672//protein kinase activity;GO:0032550//purine ribonucleoside binding	GO:0006464//cellular protein modification process
Chromosome01	24253101	24253300	*	4.62905e-06	0.000366186	-35.3441	Manes_01G125200	Genebody	At1g07650	PREDICTED: probable LRR receptor-like serine/threonine-protein kinase At1g07650 [Jatropha curcas]	-	-	-	-	-	GO:0004672//protein kinase activity;GO:0032550//purine ribonucleoside binding	GO:0006464//cellular protein modification process
Chromosome01	24254401	24254600	*	7.15237e-05	0.0035521	30.0142	Manes_01G125200	Genebody	At1g07650	PREDICTED: probable LRR receptor-like serine/threonine-protein kinase At1g07650 [Jatropha curcas]	-	-	-	-	-	GO:0004672//protein kinase activity;GO:0032550//purine ribonucleoside binding	GO:0006464//cellular protein modification process
Chromosome01	24254501	24254700	*	7.15237e-05	0.0035521	30.0142	Manes_01G125200	Genebody	At1g07650	PREDICTED: probable LRR receptor-like serine/threonine-protein kinase At1g07650 [Jatropha curcas]	-	-	-	-	-	GO:0004672//protein kinase activity;GO:0032550//purine ribonucleoside binding	GO:0006464//cellular protein modification process
Chromosome01	24256201	24256400	*	0.000131453	0.00579813	-27.9389	Manes_01G125200	Genebody	At1g07650	PREDICTED: probable LRR receptor-like serine/threonine-protein kinase At1g07650 [Jatropha curcas]	-	-	-	-	-	GO:0004672//protein kinase activity;GO:0032550//purine ribonucleoside binding	GO:0006464//cellular protein modification process
Chromosome01	24260101	24260300	*	1.81934e-07	2.27557e-05	-35.9699	Manes_01G125200	Genebody	At1g07650	PREDICTED: probable LRR receptor-like serine/threonine-protein kinase At1g07650 [Jatropha curcas]	-	-	-	-	-	GO:0004672//protein kinase activity;GO:0032550//purine ribonucleoside binding	GO:0006464//cellular protein modification process
Chromosome01	24260201	24260400	*	3.22899e-15	1.85995e-12	-45.6875	Manes_01G125200	Genebody	At1g07650	PREDICTED: probable LRR receptor-like serine/threonine-protein kinase At1g07650 [Jatropha curcas]	-	-	-	-	-	GO:0004672//protein kinase activity;GO:0032550//purine ribonucleoside binding	GO:0006464//cellular protein modification process
Chromosome01	24260501	24260700	*	1.92033e-08	3.15494e-06	-28.4091	Manes_01G125200	Genebody	At1g07650	PREDICTED: probable LRR receptor-like serine/threonine-protein kinase At1g07650 [Jatropha curcas]	-	-	-	-	-	GO:0004672//protein kinase activity;GO:0032550//purine ribonucleoside binding	GO:0006464//cellular protein modification process
Chromosome01	24269301	24269500	*	3.01665e-06	0.000254479	31.2381	Manes_01G125400	Genebody	HT1	PREDICTED: serine/threonine-protein kinase HT1-like isoform X2 [Ziziphus jujuba]	-	-	-	-	-	GO:0004672//protein kinase activity;GO:0032550//purine ribonucleoside binding	GO:0006464//cellular protein modification process;GO:0009913//epidermal cell differentiation
Chromosome01	24301701	24301900	*	1.11353e-08	1.94599e-06	43.6375	Manes_01G126100	Genebody	RASI	alpha-amylase/subtilisin inhibitor [Hevea brasiliensis]	-	-	-	-	-	GO:0061135//endopeptidase regulator activity	GO:0010466//negative regulation of peptidase activity
Chromosome01	24302801	24303000	*	9.73681e-09	1.72712e-06	-47.8992	Manes_01G126200	Genebody	rps7	ribosomal protein S7 (chloroplast) [Hydrastis canadensis]	Genetic Information Processing	Translation	ko03010//Ribosome	K02992	GO:0009536//plastid;GO:0044391//ribosomal subunit	GO:0003723//RNA binding;GO:0005198//structural molecule activity	GO:0010467//gene expression
Chromosome01	24302901	24303100	*	1.24868e-06	0.000119921	-28.3588	Manes_01G126200	Genebody	rps7	ribosomal protein S7 (chloroplast) [Hydrastis canadensis]	Genetic Information Processing	Translation	ko03010//Ribosome	K02992	GO:0009536//plastid;GO:0044391//ribosomal subunit	GO:0003723//RNA binding;GO:0005198//structural molecule activity	GO:0010467//gene expression
Chromosome01	24307901	24308100	*	4.46736e-06	0.000355166	-27.2727	Manes_01G126500	Genebody	NBS1	PREDICTED: nijmegen breakage syndrome 1 protein [Jatropha curcas]	Genetic Information Processing	Replication and repair	ko03440//Homologous recombination	K10867	-	-	GO:0007127//meiosis I
Chromosome01	24308101	24308300	*	2.99613e-10	7.50417e-08	-41.1765	Manes_01G126500	Genebody	NBS1	PREDICTED: nijmegen breakage syndrome 1 protein [Jatropha curcas]	Genetic Information Processing	Replication and repair	ko03440//Homologous recombination	K10867	-	-	GO:0007127//meiosis I
Chromosome01	24308201	24308400	*	9.68786e-16	5.98848e-13	-55.0459	Manes_01G126500	Genebody	NBS1	PREDICTED: nijmegen breakage syndrome 1 protein [Jatropha curcas]	Genetic Information Processing	Replication and repair	ko03440//Homologous recombination	K10867	-	-	GO:0007127//meiosis I
Chromosome01	24308301	24308500	*	8.12537e-07	8.29369e-05	-44.3609	Manes_01G126500	Genebody	NBS1	PREDICTED: nijmegen breakage syndrome 1 protein [Jatropha curcas]	Genetic Information Processing	Replication and repair	ko03440//Homologous recombination	K10867	-	-	GO:0007127//meiosis I
Chromosome01	24316401	24316600	*	1.13102e-08	1.97244e-06	-48.0519	Manes_01G126500	Genebody	NBS1	PREDICTED: nijmegen breakage syndrome 1 protein [Jatropha curcas]	Genetic Information Processing	Replication and repair	ko03440//Homologous recombination	K10867	-	-	GO:0007127//meiosis I
Chromosome01	24319301	24319500	*	5.36375e-18	4.34479e-15	-55.1923	Manes_01G126500	Genebody	NBS1	PREDICTED: nijmegen breakage syndrome 1 protein [Jatropha curcas]	Genetic Information Processing	Replication and repair	ko03440//Homologous recombination	K10867	-	-	GO:0007127//meiosis I
Chromosome01	24319401	24319600	*	4.32883e-14	2.13567e-11	-59.8771	Manes_01G126500	Genebody	NBS1	PREDICTED: nijmegen breakage syndrome 1 protein [Jatropha curcas]	Genetic Information Processing	Replication and repair	ko03440//Homologous recombination	K10867	-	-	GO:0007127//meiosis I
Chromosome01	24324301	24324500	*	0.000822449	0.0242144	-27.5466	Manes_01G126700	Genebody	CDC2	CDC2 homolog [Populus tremula x Populus tremuloides]	-	-	-	-	GO:0016020//membrane;GO:0055028//cortical microtubule	GO:0004672//protein kinase activity;GO:0032550//purine ribonucleoside binding	GO:0003006//developmental process involved in reproduction;GO:0006464//cellular protein modification process;GO:0006796//phosphate-containing compound metabolic process;GO:0006950//response to stress;GO:0007126//meiotic nuclear division;GO:0008283//cell proliferation;GO:0044786//cell cycle DNA replication;GO:0048229//gametophyte development
Chromosome01	24324501	24324700	*	1.55571e-10	4.13453e-08	52.9512	Manes_01G126700	Genebody	CDC2	CDC2 homolog [Populus tremula x Populus tremuloides]	-	-	-	-	GO:0016020//membrane;GO:0055028//cortical microtubule	GO:0004672//protein kinase activity;GO:0032550//purine ribonucleoside binding	GO:0003006//developmental process involved in reproduction;GO:0006464//cellular protein modification process;GO:0006796//phosphate-containing compound metabolic process;GO:0006950//response to stress;GO:0007126//meiotic nuclear division;GO:0008283//cell proliferation;GO:0044786//cell cycle DNA replication;GO:0048229//gametophyte development
Chromosome01	24324801	24325000	*	0.000620962	0.0195451	-27.4859	Manes_01G126700	Genebody	CDC2	CDC2 homolog [Populus tremula x Populus tremuloides]	-	-	-	-	GO:0016020//membrane;GO:0055028//cortical microtubule	GO:0004672//protein kinase activity;GO:0032550//purine ribonucleoside binding	GO:0003006//developmental process involved in reproduction;GO:0006464//cellular protein modification process;GO:0006796//phosphate-containing compound metabolic process;GO:0006950//response to stress;GO:0007126//meiotic nuclear division;GO:0008283//cell proliferation;GO:0044786//cell cycle DNA replication;GO:0048229//gametophyte development
Chromosome01	24333101	24333300	*	9.99362e-09	1.76763e-06	35.8131	Manes_01G126800	Genebody	CPSF100	PREDICTED: cleavage and polyadenylation specificity factor subunit 2 isoform X1 [Jatropha curcas]	Genetic Information Processing	Translation	ko03015//mRNA surveillance pathway	K14402	GO:0005849//mRNA cleavage factor complex	GO:0003824//catalytic activity	GO:0031124//mRNA 3'-end processing
Chromosome01	24353401	24353600	*	2.72086e-08	4.29951e-06	-37.2804	Manes_01G126900	Genebody	Usp39	PREDICTED: U4/U6.U5 tri-snRNP-associated protein 2 [Ricinus communis]	Genetic Information Processing	Transcription	ko03040//Spliceosome	K12847	GO:0044444//cytoplasmic part	GO:0016790//thiolester hydrolase activity;GO:0046914//transition metal ion binding	GO:0019941//modification-dependent protein catabolic process
Chromosome01	24396601	24396800	*	0.000118715	0.00534343	-26.8889	Manes_01G127900	Genebody	At2g42960	PREDICTED: probable receptor-like protein kinase At2g42960 [Ricinus communis]	-	-	-	-	GO:0005911//cell-cell junction;GO:0016020//membrane	GO:0004702//receptor signaling protein serine/threonine kinase activity;GO:0032550//purine ribonucleoside binding	GO:0032147//activation of protein kinase activity;GO:0035556//intracellular signal transduction
Chromosome01	24396701	24396900	*	6.36396e-08	9.09165e-06	-35.4779	Manes_01G127900	Genebody	At2g42960	PREDICTED: probable receptor-like protein kinase At2g42960 [Ricinus communis]	-	-	-	-	GO:0005911//cell-cell junction;GO:0016020//membrane	GO:0004702//receptor signaling protein serine/threonine kinase activity;GO:0032550//purine ribonucleoside binding	GO:0032147//activation of protein kinase activity;GO:0035556//intracellular signal transduction
Chromosome01	24442701	24442900	*	3.17042e-08	4.92809e-06	-28.9505	Manes_01G128600	Genebody	Os05g0239150	PREDICTED: zinc finger BED domain-containing protein RICESLEEPER 2-like isoform X1 [Jatropha curcas]	-	-	-	-	-	GO:0003676//nucleic acid binding;GO:0005515//protein binding	-
Chromosome01	24466701	24466900	*	3.56545e-10	8.7823e-08	-34.3137	Manes_01G128800	Genebody	PP5	PREDICTED: serine/threonine-protein phosphatase 5 isoform X1 [Jatropha curcas]	-	-	-	-	GO:0005635//nuclear envelope;GO:0016604//nuclear body;GO:0031224//intrinsic component of membrane;GO:0042175//nuclear outer membrane-endoplasmic reticulum membrane network	GO:0016791//phosphatase activity;GO:0043169//cation binding	GO:0006464//cellular protein modification process
Chromosome01	24468801	24469000	*	1.74052e-08	2.88947e-06	35.9558	Manes_01G128800	Genebody	PP5	PREDICTED: serine/threonine-protein phosphatase 5 isoform X1 [Jatropha curcas]	-	-	-	-	GO:0005635//nuclear envelope;GO:0016604//nuclear body;GO:0031224//intrinsic component of membrane;GO:0042175//nuclear outer membrane-endoplasmic reticulum membrane network	GO:0016791//phosphatase activity;GO:0043169//cation binding	GO:0006464//cellular protein modification process
Chromosome01	24469201	24469400	*	2.32312e-08	3.73236e-06	-38.8713	Manes_01G128800	Genebody	PP5	PREDICTED: serine/threonine-protein phosphatase 5 isoform X1 [Jatropha curcas]	-	-	-	-	GO:0005635//nuclear envelope;GO:0016604//nuclear body;GO:0031224//intrinsic component of membrane;GO:0042175//nuclear outer membrane-endoplasmic reticulum membrane network	GO:0016791//phosphatase activity;GO:0043169//cation binding	GO:0006464//cellular protein modification process
Chromosome01	24488901	24489100	*	2.74472e-05	0.00161916	-29.0786	Manes_01G129000	Genebody	-	PREDICTED: citrate synthase, glyoxysomal [Jatropha curcas]	Metabolism;Metabolism;Metabolism;Metabolism;Metabolism;Metabolism;Metabolism	Global and overview maps;Global and overview maps;Global and overview maps;Global and overview maps;Carbohydrate metabolism;Global and overview maps;Carbohydrate metabolism	ko01100//Metabolic pathways;ko01110//Biosynthesis of secondary metabolites;ko01200//Carbon metabolism;ko01230//Biosynthesis of amino acids;ko00630//Glyoxylate and dicarboxylate metabolism;ko01210//2-Oxocarboxylic acid metabolism;ko00020//Citrate cycle (TCA cycle)	K01647;K01647;K01647;K01647;K01647;K01647;K01647	GO:0005911//cell-cell junction	GO:0036440//citrate synthase activity	GO:0005975//carbohydrate metabolic process;GO:0009060//aerobic respiration;GO:0009062//fatty acid catabolic process
Chromosome01	24507601	24507800	*	0.00181388	0.0436211	-26.5801	Manes_01G129200	Genebody	ARPC1A	PREDICTED: actin-related protein 2/3 complex subunit 1A-like isoform X1 [Populus euphratica]	Cellular Processes	Transport and catabolism	ko04144//Endocytosis	K05757	GO:0043231//intracellular membrane-bounded organelle;GO:0043232//intracellular non-membrane-bounded organelle	GO:0008092//cytoskeletal protein binding	GO:0008064//regulation of actin polymerization or depolymerization
Chromosome01	24508301	24508500	*	0.00150882	0.0381236	-27.494	Manes_01G129200	Genebody	ARPC1A	PREDICTED: actin-related protein 2/3 complex subunit 1A-like isoform X1 [Populus euphratica]	Cellular Processes	Transport and catabolism	ko04144//Endocytosis	K05757	GO:0043231//intracellular membrane-bounded organelle;GO:0043232//intracellular non-membrane-bounded organelle	GO:0008092//cytoskeletal protein binding	GO:0008064//regulation of actin polymerization or depolymerization
Chromosome01	24568501	24568700	*	1.89499e-12	7.1779e-10	46.0171	Manes_01G130100	Genebody	-	PREDICTED: GBF-interacting protein 1-like [Gossypium arboreum]	-	-	-	-	-	-	-
Chromosome01	24568601	24568800	*	6.87073e-09	1.26466e-06	41.9169	Manes_01G130100	Genebody	-	PREDICTED: GBF-interacting protein 1-like [Gossypium arboreum]	-	-	-	-	-	-	-
Chromosome01	24576901	24577100	*	3.41401e-05	0.00193934	33.5107	Manes_01G130300	Genebody	COG5	PREDICTED: conserved oligomeric Golgi complex subunit 5 [Ricinus communis]	-	-	-	-	GO:0043234//protein complex;GO:0044444//cytoplasmic part	-	GO:0048193//Golgi vesicle transport
Chromosome01	24577001	24577200	*	9.7298e-06	0.000682348	43.3021	Manes_01G130300	Genebody	COG5	PREDICTED: conserved oligomeric Golgi complex subunit 5 [Ricinus communis]	-	-	-	-	GO:0043234//protein complex;GO:0044444//cytoplasmic part	-	GO:0048193//Golgi vesicle transport
Chromosome01	24584201	24584400	*	2.21167e-10	5.69751e-08	41.3839	Manes_01G130500	Genebody	At1g06550	enoyl-CoA hydratase/isomerase family protein [Populus trichocarpa]	Metabolism;Metabolism;Metabolism;Metabolism;Metabolism	Global and overview maps;Global and overview maps;Metabolism of other amino acids;Amino acid metabolism;Carbohydrate metabolism	ko01100//Metabolic pathways;ko01200//Carbon metabolism;ko00410//beta-Alanine metabolism;ko00280//Valine, leucine and isoleucine degradation;ko00640//Propanoate metabolism	K05605;K05605;K05605;K05605;K05605	-	GO:0016836//hydro-lyase activity	GO:0009628//response to abiotic stimulus
Chromosome01	24602701	24602900	*	3.30611e-05	0.00188769	30.3432	Manes_01G130800	Genebody	def6	PREDICTED: calcium-binding and coiled-coil domain-containing protein 1 isoform X2 [Ricinus communis]	-	-	-	-	GO:0005618//cell wall	-	-
Chromosome01	24608801	24609000	*	0.000855519	0.0249504	35.2036	Manes_01G131000	Genebody	JASON	PREDICTED: protein JASON isoform X1 [Ricinus communis]	-	-	-	-	-	-	-
Chromosome01	24610201	24610400	*	1.07038e-06	0.000105024	-25	Manes_01G131000	Genebody	JASON	PREDICTED: protein JASON isoform X1 [Ricinus communis]	-	-	-	-	-	-	-
Chromosome01	24628001	24628200	*	1.19721e-14	6.37055e-12	-46.5116	Manes_01G131200	Genebody	wdr26	PREDICTED: WD repeat-containing protein 26-like [Jatropha curcas]	-	-	-	-	-	-	-
Chromosome01	24629501	24629700	*	0.000601218	0.01907	26.6581	Manes_01G131200	Genebody	wdr26	PREDICTED: WD repeat-containing protein 26-like [Jatropha curcas]	-	-	-	-	-	-	-
Chromosome01	24640401	24640600	*	1.53767e-05	0.00100145	36.8519	Manes_01G131500	Genebody	At1g06690	PREDICTED: uncharacterized oxidoreductase At1g06690, chloroplastic [Ricinus communis]	-	-	-	-	GO:0009526//plastid envelope;GO:0009534//chloroplast thylakoid	GO:0008106//alcohol dehydrogenase (NADP+) activity	GO:0044710//single-organism metabolic process
Chromosome01	24640501	24640700	*	5.721e-06	0.000437185	44.5122	Manes_01G131500	Genebody	At1g06690	PREDICTED: uncharacterized oxidoreductase At1g06690, chloroplastic [Ricinus communis]	-	-	-	-	GO:0009526//plastid envelope;GO:0009534//chloroplast thylakoid	GO:0008106//alcohol dehydrogenase (NADP+) activity	GO:0044710//single-organism metabolic process
Chromosome01	24645701	24645900	*	0.000206218	0.00830544	35.5128	Manes_01G131600	Genebody	TTC7B	PREDICTED: tetratricopeptide repeat protein 7B isoform X1 [Jatropha curcas]	-	-	-	-	-	GO:0003824//catalytic activity;GO:0005515//protein binding	-
Chromosome01	24647101	24647300	*	6.95648e-08	9.82596e-06	25	Manes_01G131600	Genebody	TTC7B	PREDICTED: tetratricopeptide repeat protein 7B isoform X1 [Jatropha curcas]	-	-	-	-	-	GO:0003824//catalytic activity;GO:0005515//protein binding	-
Chromosome01	24647201	24647400	*	8.68713e-06	0.000620655	33.2428	Manes_01G131600	Genebody	TTC7B	PREDICTED: tetratricopeptide repeat protein 7B isoform X1 [Jatropha curcas]	-	-	-	-	-	GO:0003824//catalytic activity;GO:0005515//protein binding	-
Chromosome01	24647801	24648000	*	8.23879e-07	8.39501e-05	26.6667	Manes_01G131600	Genebody	TTC7B	PREDICTED: tetratricopeptide repeat protein 7B isoform X1 [Jatropha curcas]	-	-	-	-	-	GO:0003824//catalytic activity;GO:0005515//protein binding	-
Chromosome01	24655701	24655900	*	0.00119531	0.0320824	-25.0137	Manes_01G131700	Genebody	At1g77360	PPR containing plant-like protein [Medicago truncatula]	-	-	-	-	-	-	-
Chromosome01	24668401	24668600	*	5.21207e-15	2.9151e-12	-51.3056	Manes_01G131900	Genebody	nagk	PREDICTED: N-acetyl-D-glucosamine kinase [Ricinus communis]	-	-	-	-	-	GO:0016772//transferase activity, transferring phosphorus-containing groups	GO:0006796//phosphate-containing compound metabolic process
Chromosome01	24668501	24668700	*	1.63822e-12	6.28937e-10	-53.9424	Manes_01G131900	Genebody	nagk	PREDICTED: N-acetyl-D-glucosamine kinase [Ricinus communis]	-	-	-	-	-	GO:0016772//transferase activity, transferring phosphorus-containing groups	GO:0006796//phosphate-containing compound metabolic process
Chromosome01	24668801	24669000	*	6.54075e-12	2.26238e-09	38.6486	Manes_01G131900	Genebody	nagk	PREDICTED: N-acetyl-D-glucosamine kinase [Ricinus communis]	-	-	-	-	-	GO:0016772//transferase activity, transferring phosphorus-containing groups	GO:0006796//phosphate-containing compound metabolic process
Chromosome01	24696401	24696600	*	0.00169496	0.0415268	-30.3136	Manes_01G132100	Genebody	rplA	PREDICTED: 50S ribosomal protein L1, chloroplastic [Jatropha curcas]	-	-	-	-	-	-	-
Chromosome01	24696501	24696700	*	0.00035324	0.0126567	-27.4283	Manes_01G132100	Genebody	rplA	PREDICTED: 50S ribosomal protein L1, chloroplastic [Jatropha curcas]	-	-	-	-	-	-	-
Chromosome01	24708701	24708900	*	1.35467e-10	3.64547e-08	53.2441	Manes_01G132300	Genebody	YTHDC2	PREDICTED: ATP-dependent RNA helicase DHX36-like isoform X1 [Jatropha curcas]	-	-	-	-	GO:0043231//intracellular membrane-bounded organelle	GO:0003676//nucleic acid binding;GO:0032550//purine ribonucleoside binding;GO:0042623//ATPase activity, coupled	GO:0009154//purine ribonucleotide catabolic process
Chromosome01	24708801	24709000	*	4.91981e-11	1.45132e-08	44.2489	Manes_01G132300	Genebody	YTHDC2	PREDICTED: ATP-dependent RNA helicase DHX36-like isoform X1 [Jatropha curcas]	-	-	-	-	GO:0043231//intracellular membrane-bounded organelle	GO:0003676//nucleic acid binding;GO:0032550//purine ribonucleoside binding;GO:0042623//ATPase activity, coupled	GO:0009154//purine ribonucleotide catabolic process
Chromosome01	24710501	24710700	*	2.67628e-05	0.00158502	26.5517	Manes_01G132300	Genebody	YTHDC2	PREDICTED: ATP-dependent RNA helicase DHX36-like isoform X1 [Jatropha curcas]	-	-	-	-	GO:0043231//intracellular membrane-bounded organelle	GO:0003676//nucleic acid binding;GO:0032550//purine ribonucleoside binding;GO:0042623//ATPase activity, coupled	GO:0009154//purine ribonucleotide catabolic process
Chromosome01	24757901	24758100	*	1.39512e-08	2.37476e-06	40.8602	Manes_01G132400	Genebody	CTR1	PREDICTED: serine/threonine-protein kinase EDR1 isoform X1 [Jatropha curcas]	-	-	-	-	-	GO:0004713//protein tyrosine kinase activity;GO:0032550//purine ribonucleoside binding	GO:0006468//protein phosphorylation
Chromosome01	24758001	24758200	*	3.15819e-16	2.07078e-13	63.8921	Manes_01G132400	Genebody	CTR1	PREDICTED: serine/threonine-protein kinase EDR1 isoform X1 [Jatropha curcas]	-	-	-	-	-	GO:0004713//protein tyrosine kinase activity;GO:0032550//purine ribonucleoside binding	GO:0006468//protein phosphorylation
Chromosome01	24772201	24772400	*	3.10584e-08	4.83627e-06	-42.1685	Manes_01G132500	Genebody	Dhx36	PREDICTED: ATP-dependent RNA helicase DHX36 [Jatropha curcas]	Genetic Information Processing	Folding, sorting and degradation	ko03018//RNA degradation	K14442	-	GO:0032550//purine ribonucleoside binding;GO:0042623//ATPase activity, coupled	GO:0009154//purine ribonucleotide catabolic process
Chromosome01	24772301	24772500	*	3.80253e-11	1.14558e-08	-40.3379	Manes_01G132500	Genebody	Dhx36	PREDICTED: ATP-dependent RNA helicase DHX36 [Jatropha curcas]	Genetic Information Processing	Folding, sorting and degradation	ko03018//RNA degradation	K14442	-	GO:0032550//purine ribonucleoside binding;GO:0042623//ATPase activity, coupled	GO:0009154//purine ribonucleotide catabolic process
Chromosome01	24799201	24799400	*	6.7772e-08	9.59769e-06	29.4231	Manes_01G132900	Genebody	-	DUF688 family protein [Medicago truncatula]	-	-	-	-	-	-	-
Chromosome01	24799301	24799500	*	1.09148e-12	4.31279e-10	30.7103	Manes_01G132900	Genebody	-	DUF688 family protein [Medicago truncatula]	-	-	-	-	-	-	-
Chromosome01	24873001	24873200	*	9.11037e-09	1.62663e-06	-30.2083	Manes_01G133800	Genebody	-	Aldehyde dehydrogenase [Gossypium arboreum]	-	-	-	-	GO:0031224//intrinsic component of membrane	GO:0005215//transporter activity;GO:0016628//oxidoreductase activity, acting on the CH-CH group of donors, NAD or NADP as acceptor	GO:0044710//single-organism metabolic process;GO:0044763//single-organism cellular process;GO:0044765//single-organism transport
Chromosome01	24873101	24873300	*	5.97558e-09	1.11723e-06	-35.2273	Manes_01G133800	Genebody	-	Aldehyde dehydrogenase [Gossypium arboreum]	-	-	-	-	GO:0031224//intrinsic component of membrane	GO:0005215//transporter activity;GO:0016628//oxidoreductase activity, acting on the CH-CH group of donors, NAD or NADP as acceptor	GO:0044710//single-organism metabolic process;GO:0044763//single-organism cellular process;GO:0044765//single-organism transport
Chromosome01	24873401	24873600	*	1.0189e-05	0.000708887	27.5641	Manes_01G133800	Genebody	-	Aldehyde dehydrogenase [Gossypium arboreum]	-	-	-	-	GO:0031224//intrinsic component of membrane	GO:0005215//transporter activity;GO:0016628//oxidoreductase activity, acting on the CH-CH group of donors, NAD or NADP as acceptor	GO:0044710//single-organism metabolic process;GO:0044763//single-organism cellular process;GO:0044765//single-organism transport
Chromosome01	24918001	24918200	*	5.01603e-21	5.61988e-18	-44.8545	Manes_01G134100	Genebody	At5g49610	PREDICTED: F-box protein At5g49610 [Ricinus communis]	-	-	-	-	-	-	-
Chromosome01	24918101	24918300	*	1.18771e-23	1.68232e-20	-57.3072	Manes_01G134100	Genebody	At5g49610	PREDICTED: F-box protein At5g49610 [Ricinus communis]	-	-	-	-	-	-	-
Chromosome01	24969701	24969900	*	2.98204e-09	5.99131e-07	-26.1223	Manes_01G134800	Genebody	SDH1-1	PREDICTED: succinate dehydrogenase [ubiquinone] flavoprotein subunit 1, mitochondrial [Populus euphratica]	Metabolism;Metabolism;Metabolism;Metabolism;Metabolism	Global and overview maps;Global and overview maps;Global and overview maps;Energy metabolism;Carbohydrate metabolism	ko01100//Metabolic pathways;ko01110//Biosynthesis of secondary metabolites;ko01200//Carbon metabolism;ko00190//Oxidative phosphorylation;ko00020//Citrate cycle (TCA cycle)	K00234;K00234;K00234;K00234;K00234	GO:0030312//external encapsulating structure	GO:0000166//nucleotide binding;GO:0016491//oxidoreductase activity;GO:0032550//purine ribonucleoside binding;GO:0046914//transition metal ion binding	GO:0009060//aerobic respiration
Chromosome01	24969801	24970000	*	2.20203e-10	5.6757e-08	-33.6032	Manes_01G134800	Genebody	SDH1-1	PREDICTED: succinate dehydrogenase [ubiquinone] flavoprotein subunit 1, mitochondrial [Populus euphratica]	Metabolism;Metabolism;Metabolism;Metabolism;Metabolism	Global and overview maps;Global and overview maps;Global and overview maps;Energy metabolism;Carbohydrate metabolism	ko01100//Metabolic pathways;ko01110//Biosynthesis of secondary metabolites;ko01200//Carbon metabolism;ko00190//Oxidative phosphorylation;ko00020//Citrate cycle (TCA cycle)	K00234;K00234;K00234;K00234;K00234	GO:0030312//external encapsulating structure	GO:0000166//nucleotide binding;GO:0016491//oxidoreductase activity;GO:0032550//purine ribonucleoside binding;GO:0046914//transition metal ion binding	GO:0009060//aerobic respiration
Chromosome01	25014101	25014300	*	0.00177773	0.0429973	29.304	Manes_01G135300	Genebody	AEL1	PREDICTED: protein AE7-like 1 [Ricinus communis]	-	-	-	-	-	-	-
Chromosome01	25018001	25018200	*	6.07219e-11	1.76235e-08	-58.3333	Manes_01G135500	Genebody	-	PREDICTED: LOW QUALITY PROTEIN: vam6/Vps39-like protein [Ricinus communis]	-	-	-	-	-	GO:0030695//GTPase regulator activity	GO:0015031//protein transport;GO:0019222//regulation of metabolic process
Chromosome01	25018101	25018300	*	3.94226e-14	1.95597e-11	-57.0175	Manes_01G135500	Genebody	-	PREDICTED: LOW QUALITY PROTEIN: vam6/Vps39-like protein [Ricinus communis]	-	-	-	-	-	GO:0030695//GTPase regulator activity	GO:0015031//protein transport;GO:0019222//regulation of metabolic process
Chromosome01	25018201	25018400	*	2.57531e-11	8.00253e-09	-52.2727	Manes_01G135500	Genebody	-	PREDICTED: LOW QUALITY PROTEIN: vam6/Vps39-like protein [Ricinus communis]	-	-	-	-	-	GO:0030695//GTPase regulator activity	GO:0015031//protein transport;GO:0019222//regulation of metabolic process
Chromosome01	25018301	25018500	*	6.00236e-08	8.6433e-06	-35.7143	Manes_01G135500	Genebody	-	PREDICTED: LOW QUALITY PROTEIN: vam6/Vps39-like protein [Ricinus communis]	-	-	-	-	-	GO:0030695//GTPase regulator activity	GO:0015031//protein transport;GO:0019222//regulation of metabolic process
Chromosome01	25018701	25018900	*	3.20031e-06	0.000267853	25.8065	Manes_01G135500	Genebody	-	PREDICTED: LOW QUALITY PROTEIN: vam6/Vps39-like protein [Ricinus communis]	-	-	-	-	-	GO:0030695//GTPase regulator activity	GO:0015031//protein transport;GO:0019222//regulation of metabolic process
Chromosome01	25075001	25075200	*	5.84926e-07	6.24758e-05	-33.2143	Manes_01G136000	Genebody	-	BnaA06g22990D [Brassica napus]	-	-	-	-	-	-	-
Chromosome01	25075101	25075300	*	4.51035e-16	2.89483e-13	-62.9878	Manes_01G136000	Genebody	-	BnaA06g22990D [Brassica napus]	-	-	-	-	-	-	-
Chromosome01	25075201	25075400	*	7.2067e-07	7.47798e-05	-31.0255	Manes_01G136000	Genebody	-	BnaA06g22990D [Brassica napus]	-	-	-	-	-	-	-
Chromosome01	25098501	25098700	*	5.81057e-06	0.000442774	-37.1647	Manes_01G136400	Genebody	APC10	PREDICTED: anaphase-promoting complex subunit 10 [Pyrus x bretschneideri]	Genetic Information Processing	Folding, sorting and degradation	ko04120//Ubiquitin mediated proteolysis	K03357	GO:0000152//nuclear ubiquitin ligase complex;GO:0044451//nucleoplasm part	-	GO:0007088//regulation of mitotic nuclear division;GO:0009888//tissue development;GO:0010948//negative regulation of cell cycle process;GO:0043161//proteasome-mediated ubiquitin-dependent protein catabolic process
Chromosome01	25135801	25136000	*	2.33144e-12	8.71039e-10	-49.3154	Manes_01G137500	Genebody	IPP	PREDICTED: soluble inorganic pyrophosphatase-like [Jatropha curcas]	Metabolism	Energy metabolism	ko00190//Oxidative phosphorylation	K01507	GO:0044424//intracellular part	GO:0016462//pyrophosphatase activity;GO:0046872//metal ion binding	GO:0006793//phosphorus metabolic process
Chromosome01	25135901	25136100	*	2.33144e-12	8.71039e-10	-49.3154	Manes_01G137500	Genebody	IPP	PREDICTED: soluble inorganic pyrophosphatase-like [Jatropha curcas]	Metabolism	Energy metabolism	ko00190//Oxidative phosphorylation	K01507	GO:0044424//intracellular part	GO:0016462//pyrophosphatase activity;GO:0046872//metal ion binding	GO:0006793//phosphorus metabolic process
Chromosome01	25136401	25136600	*	4.79518e-09	9.16226e-07	-36.8687	Manes_01G137500	Genebody	IPP	PREDICTED: soluble inorganic pyrophosphatase-like [Jatropha curcas]	Metabolism	Energy metabolism	ko00190//Oxidative phosphorylation	K01507	GO:0044424//intracellular part	GO:0016462//pyrophosphatase activity;GO:0046872//metal ion binding	GO:0006793//phosphorus metabolic process
Chromosome01	25136501	25136700	*	3.78949e-08	5.76368e-06	-37.7816	Manes_01G137500	Genebody	IPP	PREDICTED: soluble inorganic pyrophosphatase-like [Jatropha curcas]	Metabolism	Energy metabolism	ko00190//Oxidative phosphorylation	K01507	GO:0044424//intracellular part	GO:0016462//pyrophosphatase activity;GO:0046872//metal ion binding	GO:0006793//phosphorus metabolic process
Chromosome01	25147201	25147400	*	5.56902e-05	0.00289488	-27.6942	Manes_01G137600	Genebody	AUL1	PREDICTED: auxilin-like protein 1 [Ricinus communis]	-	-	-	-	-	-	-
Chromosome01	25158201	25158400	*	3.71484e-08	5.66322e-06	-30.2601	Manes_01G137800	Genebody	-	BnaC07g31950D [Brassica napus]	-	-	-	-	-	-	-
Chromosome01	25161901	25162100	*	0.00107595	0.0296531	30.7229	Manes_01G138000	Genebody	EIF2S3	PREDICTED: eukaryotic translation initiation factor 2 subunit gamma [Ricinus communis]	Genetic Information Processing	Translation	ko03013//RNA transport	K03242	GO:0044444//cytoplasmic part	GO:0017111//nucleoside-triphosphatase activity;GO:0032550//purine ribonucleoside binding	GO:0006412//translation;GO:0009154//purine ribonucleotide catabolic process
Chromosome01	25162001	25162200	*	1.74172e-11	5.58469e-09	41.4189	Manes_01G138000	Genebody	EIF2S3	PREDICTED: eukaryotic translation initiation factor 2 subunit gamma [Ricinus communis]	Genetic Information Processing	Translation	ko03013//RNA transport	K03242	GO:0044444//cytoplasmic part	GO:0017111//nucleoside-triphosphatase activity;GO:0032550//purine ribonucleoside binding	GO:0006412//translation;GO:0009154//purine ribonucleotide catabolic process
Chromosome01	25162101	25162300	*	1.20289e-10	3.27894e-08	33.4958	Manes_01G138000	Genebody	EIF2S3	PREDICTED: eukaryotic translation initiation factor 2 subunit gamma [Ricinus communis]	Genetic Information Processing	Translation	ko03013//RNA transport	K03242	GO:0044444//cytoplasmic part	GO:0017111//nucleoside-triphosphatase activity;GO:0032550//purine ribonucleoside binding	GO:0006412//translation;GO:0009154//purine ribonucleotide catabolic process
Chromosome01	25177701	25177900	*	2.53043e-12	9.37748e-10	-39.0393	Manes_01G138200	Genebody	PCMP-E76	pentatricopeptide repeat-containing family protein [Populus trichocarpa]	-	-	-	-	-	-	-
Chromosome01	25177801	25178000	*	2.17595e-14	1.11773e-11	-51.2231	Manes_01G138200	Genebody	PCMP-E76	pentatricopeptide repeat-containing family protein [Populus trichocarpa]	-	-	-	-	-	-	-
Chromosome01	25271501	25271700	*	1.86272e-17	1.42699e-14	-57.1429	Manes_01G139300	Genebody	PCMP-H21	PREDICTED: pentatricopeptide repeat-containing protein At1g20230-like [Jatropha curcas]	-	-	-	-	-	-	-
Chromosome01	25272101	25272300	*	2.20551e-08	3.56407e-06	-35.8491	Manes_01G139300	Genebody	PCMP-H21	PREDICTED: pentatricopeptide repeat-containing protein At1g20230-like [Jatropha curcas]	-	-	-	-	-	-	-
Chromosome01	25293501	25293700	*	1.36611e-06	0.000129591	28.6136	Manes_01G139500	Genebody	SPAC644.07	PREDICTED: mitochondrial sorting homolog isoform X1 [Populus euphratica]	-	-	-	-	GO:0043231//intracellular membrane-bounded organelle	GO:0016462//pyrophosphatase activity;GO:0032550//purine ribonucleoside binding	-
Chromosome01	25299501	25299700	*	3.84435e-06	0.00031288	-29.7297	Manes_01G139600	Genebody	PLP3B	PREDICTED: thioredoxin domain-containing protein PLP3B [Ziziphus jujuba]	-	-	-	-	GO:0043231//intracellular membrane-bounded organelle	GO:0015631//tubulin binding	GO:0006997//nucleus organization;GO:0016049//cell growth;GO:0019725//cellular homeostasis;GO:0030865//cortical cytoskeleton organization;GO:0048285//organelle fission
Chromosome01	25319901	25320100	*	1.78376e-07	2.23593e-05	-37.1666	Manes_01G140000	Genebody	-	AT4G36440-like protein, partial [Manihot esculenta]	-	-	-	-	-	-	-
Chromosome01	25320001	25320200	*	1.78376e-07	2.23593e-05	-37.1666	Manes_01G140000	Genebody	-	AT4G36440-like protein, partial [Manihot esculenta]	-	-	-	-	-	-	-
Chromosome01	25326301	25326500	*	3.13909e-11	9.61107e-09	-28.5495	Manes_01G140000	Genebody	-	AT4G36440-like protein, partial [Manihot esculenta]	-	-	-	-	-	-	-
Chromosome01	25327201	25327400	*	0.000122672	0.00548676	25.6223	Manes_01G140000	Genebody	-	AT4G36440-like protein, partial [Manihot esculenta]	-	-	-	-	-	-	-
Chromosome01	25328101	25328300	*	5.0368e-10	1.20268e-07	28.5456	Manes_01G140000	Genebody	-	AT4G36440-like protein, partial [Manihot esculenta]	-	-	-	-	-	-	-
Chromosome01	25328401	25328600	*	3.67208e-18	3.03184e-15	-38.8251	Manes_01G140000	Genebody	-	AT4G36440-like protein, partial [Manihot esculenta]	-	-	-	-	-	-	-
Chromosome01	25328501	25328700	*	3.32152e-21	3.78184e-18	-49.2964	Manes_01G140000	Genebody	-	AT4G36440-like protein, partial [Manihot esculenta]	-	-	-	-	-	-	-
Chromosome01	25337601	25337800	*	1.34137e-15	8.13117e-13	47.4677	Manes_01G140200	Genebody	rplI	PREDICTED: 50S ribosomal protein L9 [Ricinus communis]	Genetic Information Processing	Translation	ko03010//Ribosome	K02939	GO:0030529//intracellular ribonucleoprotein complex	GO:0005198//structural molecule activity	GO:0010467//gene expression
Chromosome01	25337701	25337900	*	2.25381e-11	7.08405e-09	44.1352	Manes_01G140200	Genebody	rplI	PREDICTED: 50S ribosomal protein L9 [Ricinus communis]	Genetic Information Processing	Translation	ko03010//Ribosome	K02939	GO:0030529//intracellular ribonucleoprotein complex	GO:0005198//structural molecule activity	GO:0010467//gene expression
Chromosome01	25370001	25370200	*	3.44842e-07	3.96321e-05	29.3017	Manes_01G140700	Genebody	D2HGDH	PREDICTED: D-2-hydroxyglutarate dehydrogenase, mitochondrial [Jatropha curcas]	-	-	-	-	-	GO:0000166//nucleotide binding;GO:0004457//lactate dehydrogenase activity;GO:0016616//oxidoreductase activity, acting on the CH-OH group of donors, NAD or NADP as acceptor	GO:0044710//single-organism metabolic process
Chromosome01	25372001	25372200	*	2.16395e-08	3.5044e-06	-33.2983	Manes_01G140700	Genebody	D2HGDH	PREDICTED: D-2-hydroxyglutarate dehydrogenase, mitochondrial [Jatropha curcas]	-	-	-	-	-	GO:0000166//nucleotide binding;GO:0004457//lactate dehydrogenase activity;GO:0016616//oxidoreductase activity, acting on the CH-OH group of donors, NAD or NADP as acceptor	GO:0044710//single-organism metabolic process
Chromosome01	25376201	25376400	*	2.2469e-09	4.64658e-07	-33.8462	Manes_01G140700	Genebody	D2HGDH	PREDICTED: D-2-hydroxyglutarate dehydrogenase, mitochondrial [Jatropha curcas]	-	-	-	-	-	GO:0000166//nucleotide binding;GO:0004457//lactate dehydrogenase activity;GO:0016616//oxidoreductase activity, acting on the CH-OH group of donors, NAD or NADP as acceptor	GO:0044710//single-organism metabolic process
Chromosome01	25376301	25376500	*	2.2469e-09	4.64658e-07	-33.8462	Manes_01G140700	Genebody	D2HGDH	PREDICTED: D-2-hydroxyglutarate dehydrogenase, mitochondrial [Jatropha curcas]	-	-	-	-	-	GO:0000166//nucleotide binding;GO:0004457//lactate dehydrogenase activity;GO:0016616//oxidoreductase activity, acting on the CH-OH group of donors, NAD or NADP as acceptor	GO:0044710//single-organism metabolic process
Chromosome01	25376801	25377000	*	6.30287e-08	9.01808e-06	28.077	Manes_01G140700	Genebody	D2HGDH	PREDICTED: D-2-hydroxyglutarate dehydrogenase, mitochondrial [Jatropha curcas]	-	-	-	-	-	GO:0000166//nucleotide binding;GO:0004457//lactate dehydrogenase activity;GO:0016616//oxidoreductase activity, acting on the CH-OH group of donors, NAD or NADP as acceptor	GO:0044710//single-organism metabolic process
Chromosome01	25392001	25392200	*	1.11507e-08	1.94805e-06	37.7417	Manes_01G140800	Genebody	UBC16	Ubiquitin-conjugating enzyme 16 [Theobroma cacao]	Genetic Information Processing	Folding, sorting and degradation	ko04120//Ubiquitin mediated proteolysis	K10688	-	GO:0019787//ubiquitin-like protein transferase activity	GO:0001101//response to acid chemical;GO:0032446//protein modification by small protein conjugation
Chromosome01	25397901	25398100	*	1.73008e-05	0.00110493	-26.8531	Manes_01G140900	Genebody	infC	Translation initiation factor IF-3 [Morus notabilis]	-	-	-	-	-	-	-
Chromosome01	25398001	25398200	*	1.73008e-05	0.00110493	-26.8531	Manes_01G140900	Genebody	infC	Translation initiation factor IF-3 [Morus notabilis]	-	-	-	-	-	-	-
Chromosome01	25399301	25399500	*	2.33546e-07	2.82619e-05	25.1449	Manes_01G140900	Genebody	infC	Translation initiation factor IF-3 [Morus notabilis]	-	-	-	-	-	-	-
Chromosome01	25405901	25406100	*	3.84439e-07	4.34981e-05	-33.1781	Manes_01G141100	Genebody	ARL2	ADP-ribosylation factor family protein [Populus trichocarpa]	-	-	-	-	GO:0044464//cell part	GO:0032550//purine ribonucleoside binding	GO:0003006//developmental process involved in reproduction;GO:0007349//cellularization;GO:0035556//intracellular signal transduction
Chromosome01	25408201	25408400	*	0.000601358	0.0190731	-34.359	Manes_01G141100	Genebody	ARL2	ADP-ribosylation factor family protein [Populus trichocarpa]	-	-	-	-	GO:0044464//cell part	GO:0032550//purine ribonucleoside binding	GO:0003006//developmental process involved in reproduction;GO:0007349//cellularization;GO:0035556//intracellular signal transduction
Chromosome01	25424201	25424400	*	0.00187245	0.0446635	25.9535	Manes_01G141200	Genebody	BGAL3	PREDICTED: beta-galactosidase 3 [Jatropha curcas]	-	-	-	-	-	GO:0005488//binding;GO:0015925//galactosidase activity	GO:0044238//primary metabolic process
Chromosome01	25426701	25426900	*	7.60144e-08	1.06071e-05	-44.0417	Manes_01G141200	Genebody	BGAL3	PREDICTED: beta-galactosidase 3 [Jatropha curcas]	-	-	-	-	-	GO:0005488//binding;GO:0015925//galactosidase activity	GO:0044238//primary metabolic process
Chromosome01	25426801	25427000	*	2.88811e-05	0.00168837	-33.1029	Manes_01G141200	Genebody	BGAL3	PREDICTED: beta-galactosidase 3 [Jatropha curcas]	-	-	-	-	-	GO:0005488//binding;GO:0015925//galactosidase activity	GO:0044238//primary metabolic process
Chromosome01	25457901	25458100	*	1.13756e-10	3.11295e-08	-33.9623	Manes_01G141700	Genebody	GRXC3	PREDICTED: glutaredoxin-C3 isoform X1 [Ricinus communis]	-	-	-	-	GO:0043231//intracellular membrane-bounded organelle	GO:0015036//disulfide oxidoreductase activity;GO:0030611//arsenate reductase activity	GO:0006089//lactate metabolic process;GO:0019725//cellular homeostasis
Chromosome01	25458001	25458200	*	6.10762e-10	1.43446e-07	-28.4615	Manes_01G141700	Genebody	GRXC3	PREDICTED: glutaredoxin-C3 isoform X1 [Ricinus communis]	-	-	-	-	GO:0043231//intracellular membrane-bounded organelle	GO:0015036//disulfide oxidoreductase activity;GO:0030611//arsenate reductase activity	GO:0006089//lactate metabolic process;GO:0019725//cellular homeostasis
Chromosome01	25471501	25471700	*	3.5244e-14	1.76043e-11	-57.6923	Manes_01G142000	Genebody	Mcrs1	Microspherule 1 [Gossypium arboreum]	-	-	-	-	-	-	-
Chromosome01	25471601	25471800	*	7.0646e-10	1.63511e-07	-29.8526	Manes_01G142000	Genebody	Mcrs1	Microspherule 1 [Gossypium arboreum]	-	-	-	-	-	-	-
Chromosome01	25505701	25505900	*	0.000404351	0.0140698	25.0794	Manes_01G142500	Genebody	FMP32	PREDICTED: protein FMP32, mitochondrial [Jatropha curcas]	-	-	-	-	-	-	-
Chromosome01	25511401	25511600	*	2.47813e-05	0.00148735	-31.8126	Manes_01G142600	Genebody	-	BnaC07g32060D [Brassica napus]	-	-	-	-	-	-	-
Chromosome01	25513001	25513200	*	9.34088e-08	1.27131e-05	-39.6698	Manes_01G142600	Genebody	-	BnaC07g32060D [Brassica napus]	-	-	-	-	-	-	-
Chromosome01	25525801	25526000	*	6.6496e-09	1.22865e-06	32.614	Manes_01G142800	Genebody	At3g51120	PREDICTED: zinc finger CCCH domain-containing protein 44 [Ricinus communis]	-	-	-	-	-	GO:0046872//metal ion binding	GO:0044238//primary metabolic process;GO:0044260//cellular macromolecule metabolic process
Chromosome01	25526301	25526500	*	0.000502346	0.0166136	-28.4615	Manes_01G142800	Genebody	At3g51120	PREDICTED: zinc finger CCCH domain-containing protein 44 [Ricinus communis]	-	-	-	-	-	GO:0046872//metal ion binding	GO:0044238//primary metabolic process;GO:0044260//cellular macromolecule metabolic process
Chromosome01	25528001	25528200	*	0.000429097	0.0147392	-28.6385	Manes_01G142800	Genebody	At3g51120	PREDICTED: zinc finger CCCH domain-containing protein 44 [Ricinus communis]	-	-	-	-	-	GO:0046872//metal ion binding	GO:0044238//primary metabolic process;GO:0044260//cellular macromolecule metabolic process
Chromosome01	25553601	25553800	*	2.8467e-08	4.47818e-06	34.64	Manes_01G143200	Genebody	EDA2	PREDICTED: probable serine protease EDA2 isoform X4 [Ricinus communis]	-	-	-	-	GO:0005618//cell wall;GO:0044437//vacuolar part	GO:0008238//exopeptidase activity	GO:0009553//embryo sac development;GO:0016485//protein processing
Chromosome01	25553701	25553900	*	1.93019e-06	0.000174085	28.4193	Manes_01G143200	Genebody	EDA2	PREDICTED: probable serine protease EDA2 isoform X4 [Ricinus communis]	-	-	-	-	GO:0005618//cell wall;GO:0044437//vacuolar part	GO:0008238//exopeptidase activity	GO:0009553//embryo sac development;GO:0016485//protein processing
Chromosome01	25556901	25557100	*	2.34121e-05	0.00141842	25.8929	Manes_01G143200	Genebody	EDA2	PREDICTED: probable serine protease EDA2 isoform X4 [Ricinus communis]	-	-	-	-	GO:0005618//cell wall;GO:0044437//vacuolar part	GO:0008238//exopeptidase activity	GO:0009553//embryo sac development;GO:0016485//protein processing
Chromosome01	25563601	25563800	*	7.0712e-06	0.0005228	27.5792	Manes_01G143300	Genebody	NAC68	NAC transcription factors 44 [Manihot esculenta]	-	-	-	-	-	-	-
Chromosome01	25613101	25613300	*	0.000739579	0.0223397	-26.4877	Manes_01G143900	Genebody	NACK1	PREDICTED: kinesin-like protein NACK1 [Ricinus communis]	-	-	-	-	GO:0005875//microtubule associated complex	GO:0003774//motor activity;GO:0015631//tubulin binding;GO:0032550//purine ribonucleoside binding	GO:0007017//microtubule-based process
Chromosome01	25614101	25614300	*	1.71194e-09	3.63626e-07	37.9441	Manes_01G143900	Genebody	NACK1	PREDICTED: kinesin-like protein NACK1 [Ricinus communis]	-	-	-	-	GO:0005875//microtubule associated complex	GO:0003774//motor activity;GO:0015631//tubulin binding;GO:0032550//purine ribonucleoside binding	GO:0007017//microtubule-based process
Chromosome01	25614401	25614600	*	1.8219e-12	6.93102e-10	-57.1429	Manes_01G143900	Genebody	NACK1	PREDICTED: kinesin-like protein NACK1 [Ricinus communis]	-	-	-	-	GO:0005875//microtubule associated complex	GO:0003774//motor activity;GO:0015631//tubulin binding;GO:0032550//purine ribonucleoside binding	GO:0007017//microtubule-based process
Chromosome01	25614501	25614700	*	0.000158679	0.00674009	-29.2898	Manes_01G143900	Genebody	NACK1	PREDICTED: kinesin-like protein NACK1 [Ricinus communis]	-	-	-	-	GO:0005875//microtubule associated complex	GO:0003774//motor activity;GO:0015631//tubulin binding;GO:0032550//purine ribonucleoside binding	GO:0007017//microtubule-based process
Chromosome01	25637201	25637400	*	1.4213e-07	1.83292e-05	43.5897	Manes_01G144400	Genebody	VHA-c2	PREDICTED: V-type proton ATPase subunit c2-like [Jatropha curcas]	Metabolism;Metabolism;Cellular Processes	Global and overview maps;Energy metabolism;Transport and catabolism	ko01100//Metabolic pathways;ko00190//Oxidative phosphorylation;ko04145//Phagosome	K02155;K02155;K02155	GO:0031224//intrinsic component of membrane;GO:0033176//proton-transporting V-type ATPase complex;GO:0043231//intracellular membrane-bounded organelle	GO:0015077//monovalent inorganic cation transmembrane transporter activity;GO:0017111//nucleoside-triphosphatase activity	GO:0015988//energy coupled proton transmembrane transport, against electrochemical gradient
Chromosome01	25637301	25637500	*	5.6767e-07	6.08671e-05	45.0538	Manes_01G144400	Genebody	VHA-c2	PREDICTED: V-type proton ATPase subunit c2-like [Jatropha curcas]	Metabolism;Metabolism;Cellular Processes	Global and overview maps;Energy metabolism;Transport and catabolism	ko01100//Metabolic pathways;ko00190//Oxidative phosphorylation;ko04145//Phagosome	K02155;K02155;K02155	GO:0031224//intrinsic component of membrane;GO:0033176//proton-transporting V-type ATPase complex;GO:0043231//intracellular membrane-bounded organelle	GO:0015077//monovalent inorganic cation transmembrane transporter activity;GO:0017111//nucleoside-triphosphatase activity	GO:0015988//energy coupled proton transmembrane transport, against electrochemical gradient
Chromosome01	25672601	25672800	*	0.000973276	0.0274929	-30.5492	Manes_01G144800	Genebody	PIN1	PREDICTED: peptidyl-prolyl cis-trans isomerase Pin1 [Jatropha curcas]	-	-	-	-	-	GO:0016859//cis-trans isomerase activity	GO:0018208//peptidyl-proline modification
Chromosome01	25673601	25673800	*	1.243e-12	4.86547e-10	-47.2527	Manes_01G144800	Genebody	PIN1	PREDICTED: peptidyl-prolyl cis-trans isomerase Pin1 [Jatropha curcas]	-	-	-	-	-	GO:0016859//cis-trans isomerase activity	GO:0018208//peptidyl-proline modification
Chromosome01	25673701	25673900	*	1.59675e-13	7.25204e-11	-43	Manes_01G144800	Genebody	PIN1	PREDICTED: peptidyl-prolyl cis-trans isomerase Pin1 [Jatropha curcas]	-	-	-	-	-	GO:0016859//cis-trans isomerase activity	GO:0018208//peptidyl-proline modification
Chromosome01	25689201	25689400	*	1.9283e-08	3.16696e-06	-53.2038	Manes_01G145100	Genebody	-	PREDICTED: golgin candidate 5-like [Populus euphratica]	-	-	-	-	-	-	-
Chromosome01	25690301	25690500	*	1.31491e-10	3.54989e-08	49.4607	Manes_01G145100	Genebody	-	PREDICTED: golgin candidate 5-like [Populus euphratica]	-	-	-	-	-	-	-
Chromosome01	25706201	25706400	*	0.000167659	0.00704442	25.7919	Manes_01G145300	Genebody	-	zinc finger family protein [Populus trichocarpa]	-	-	-	-	-	GO:0046914//transition metal ion binding	-
Chromosome01	25710901	25711100	*	2.59769e-06	0.000224515	33.0778	Manes_01G145400	Genebody	alkbh5	2-oxoglutarate and Fe(II)-dependent oxygenase superfamily protein isoform 1 [Theobroma cacao]	-	-	-	-	-	GO:0016705//oxidoreductase activity, acting on paired donors, with incorporation or reduction of molecular oxygen	GO:0044710//single-organism metabolic process
Chromosome01	25747801	25748000	*	9.71311e-05	0.00454028	-28.8381	Manes_01G145600	Genebody	TRRAP	PREDICTED: transformation/transcription domain-associated protein [Jatropha curcas]	-	-	-	-	-	GO:0016772//transferase activity, transferring phosphorus-containing groups	-
Chromosome01	25851101	25851300	*	7.15756e-07	7.43581e-05	31.2367	Manes_01G147000	Genebody	Camkmt	PREDICTED: calmodulin-lysine N-methyltransferase [Jatropha curcas]	Metabolism	Amino acid metabolism	ko00310//Lysine degradation	K18826	-	-	-
Chromosome01	25851201	25851400	*	3.43672e-06	0.000284658	32.364	Manes_01G147000	Genebody	Camkmt	PREDICTED: calmodulin-lysine N-methyltransferase [Jatropha curcas]	Metabolism	Amino acid metabolism	ko00310//Lysine degradation	K18826	-	-	-
Chromosome01	25905601	25905800	*	0.000285377	0.0107137	-25.8499	Manes_01G147800	Genebody	NUG2	PREDICTED: nucleolar GTP-binding protein 2 isoform X1 [Jatropha curcas]	Genetic Information Processing	Translation	ko03008//Ribosome biogenesis in eukaryotes	K14537	GO:0031981//nuclear lumen	GO:0017111//nucleoside-triphosphatase activity;GO:0032550//purine ribonucleoside binding	GO:0009154//purine ribonucleotide catabolic process;GO:0022613//ribonucleoprotein complex biogenesis
Chromosome01	25914801	25915000	*	4.70796e-07	5.18266e-05	-29.4118	Manes_01G148100	Genebody	rsmB	PREDICTED: probable 28S rRNA (cytosine-C(5))-methyltransferase isoform X2 [Jatropha curcas]	-	-	-	-	-	-	-
Chromosome01	25920601	25920800	*	0.000176977	0.00735177	32.265	Manes_01G148200	Genebody	VATE	V-type proton ATPase subunit E [Hevea brasiliensis]	Metabolism;Metabolism;Cellular Processes	Global and overview maps;Energy metabolism;Transport and catabolism	ko01100//Metabolic pathways;ko00190//Oxidative phosphorylation;ko04145//Phagosome	K02150;K02150;K02150	GO:0000325//plant-type vacuole;GO:0005840//ribosome;GO:0016469//proton-transporting two-sector ATPase complex	GO:0015078//hydrogen ion transmembrane transporter activity	GO:0003006//developmental process involved in reproduction;GO:0006970//response to osmotic stress;GO:0006996//organelle organization;GO:0009617//response to bacterium;GO:0015988//energy coupled proton transmembrane transport, against electrochemical gradient;GO:0042546//cell wall biogenesis
Chromosome01	25926801	25927000	*	9.16484e-11	2.56015e-08	53.4252	Manes_01G148400	Genebody	LIMYB	PREDICTED: L10-interacting MYB domain-containing protein [Ricinus communis]	-	-	-	-	-	-	-
Chromosome01	25948001	25948200	*	1.76009e-06	0.000160909	-33.0165	Manes_01G148600	Genebody	-	uncharacterized LOC102591911 [Solanum tuberosum]	-	-	-	-	-	-	-
Chromosome01	25962201	25962400	*	1.92778e-09	4.05075e-07	38.8235	Manes_01G148800	Genebody	VPS35B	PREDICTED: vacuolar protein sorting-associated protein 35A [Ricinus communis]	Cellular Processes	Transport and catabolism	ko04144//Endocytosis	K18468	GO:0012505//endomembrane system	-	GO:0016192//vesicle-mediated transport;GO:0045184//establishment of protein localization
Chromosome01	25965601	25965800	*	7.45062e-05	0.00367235	28	Manes_01G148800	Genebody	VPS35B	PREDICTED: vacuolar protein sorting-associated protein 35A [Ricinus communis]	Cellular Processes	Transport and catabolism	ko04144//Endocytosis	K18468	GO:0012505//endomembrane system	-	GO:0016192//vesicle-mediated transport;GO:0045184//establishment of protein localization
Chromosome01	25967101	25967300	*	4.85525e-08	7.16222e-06	-27.8351	Manes_01G148800	Genebody	VPS35B	PREDICTED: vacuolar protein sorting-associated protein 35A [Ricinus communis]	Cellular Processes	Transport and catabolism	ko04144//Endocytosis	K18468	GO:0012505//endomembrane system	-	GO:0016192//vesicle-mediated transport;GO:0045184//establishment of protein localization
Chromosome01	25980701	25980900	*	1.09559e-11	3.6373e-09	-32.7434	Manes_01G149000	Genebody	EXL3	PREDICTED: GDSL esterase/lipase EXL3-like [Jatropha curcas]	-	-	-	-	-	GO:0016788//hydrolase activity, acting on ester bonds	-
Chromosome01	26049001	26049200	*	7.1228e-13	2.901e-10	52.6447	Manes_01G150200	Genebody	PER64	PREDICTED: peroxidase 64-like [Jatropha curcas]	Metabolism;Metabolism;Metabolism	Global and overview maps;Global and overview maps;Biosynthesis of other secondary metabolites	ko01100//Metabolic pathways;ko01110//Biosynthesis of secondary metabolites;ko00940//Phenylpropanoid biosynthesis	K00430;K00430;K00430	-	GO:0003824//catalytic activity;GO:0016209//antioxidant activity;GO:0043169//cation binding;GO:0046906//tetrapyrrole binding	GO:0006950//response to stress;GO:0044710//single-organism metabolic process
Chromosome01	26049101	26049300	*	9.29521e-10	2.09416e-07	51.0459	Manes_01G150200	Genebody	PER64	PREDICTED: peroxidase 64-like [Jatropha curcas]	Metabolism;Metabolism;Metabolism	Global and overview maps;Global and overview maps;Biosynthesis of other secondary metabolites	ko01100//Metabolic pathways;ko01110//Biosynthesis of secondary metabolites;ko00940//Phenylpropanoid biosynthesis	K00430;K00430;K00430	-	GO:0003824//catalytic activity;GO:0016209//antioxidant activity;GO:0043169//cation binding;GO:0046906//tetrapyrrole binding	GO:0006950//response to stress;GO:0044710//single-organism metabolic process
Chromosome01	26053701	26053900	*	1.71631e-10	4.52269e-08	38.3819	Manes_01G150300	Genebody	At5g10080	PREDICTED: aspartic proteinase-like protein 1 [Jatropha curcas]	-	-	-	-	-	GO:0004175//endopeptidase activity	GO:0016485//protein processing
Chromosome01	26053801	26054000	*	1.71631e-10	4.52269e-08	38.3819	Manes_01G150300	Genebody	At5g10080	PREDICTED: aspartic proteinase-like protein 1 [Jatropha curcas]	-	-	-	-	-	GO:0004175//endopeptidase activity	GO:0016485//protein processing
Chromosome01	26083601	26083800	*	0.000177445	0.00736692	-25.8621	Manes_01G150800	Genebody	-	hypothetical protein MANES_01G150800 [Manihot esculenta]	-	-	-	-	-	-	-
Chromosome01	26093101	26093300	*	1.22866e-08	2.12283e-06	-36.7666	Manes_01G151000	Genebody	NRPB1	PREDICTED: DNA-directed RNA polymerase II subunit 1 [Ricinus communis]	Metabolism;Metabolism;Metabolism;Genetic Information Processing	Global and overview maps;Nucleotide metabolism;Nucleotide metabolism;Transcription	ko01100//Metabolic pathways;ko00230//Purine metabolism;ko00240//Pyrimidine metabolism;ko03020//RNA polymerase	K03006;K03006;K03006;K03006	GO:0016591//DNA-directed RNA polymerase II, holoenzyme	GO:0003676//nucleic acid binding;GO:0034062//RNA polymerase activity	GO:0006351//transcription, DNA-templated
Chromosome01	26095001	26095200	*	1.39028e-06	0.000131593	-25.1979	Manes_01G151000	Genebody	NRPB1	PREDICTED: DNA-directed RNA polymerase II subunit 1 [Ricinus communis]	Metabolism;Metabolism;Metabolism;Genetic Information Processing	Global and overview maps;Nucleotide metabolism;Nucleotide metabolism;Transcription	ko01100//Metabolic pathways;ko00230//Purine metabolism;ko00240//Pyrimidine metabolism;ko03020//RNA polymerase	K03006;K03006;K03006;K03006	GO:0016591//DNA-directed RNA polymerase II, holoenzyme	GO:0003676//nucleic acid binding;GO:0034062//RNA polymerase activity	GO:0006351//transcription, DNA-templated
Chromosome01	26105601	26105800	*	9.50626e-05	0.00446405	30.778	Manes_01G151100	Genebody	PLDDELTA	PREDICTED: phospholipase D delta-like [Jatropha curcas]	Metabolism;Metabolism;Cellular Processes;Metabolism;Metabolism	Global and overview maps;Global and overview maps;Transport and catabolism;Lipid metabolism;Lipid metabolism	ko01100//Metabolic pathways;ko01110//Biosynthesis of secondary metabolites;ko04144//Endocytosis;ko00564//Glycerophospholipid metabolism;ko00565//Ether lipid metabolism	K01115;K01115;K01115;K01115;K01115	-	GO:0004620//phospholipase activity;GO:0046872//metal ion binding	GO:0006650//glycerophospholipid metabolic process
Chromosome01	26124301	26124500	*	4.55125e-06	0.000360853	-28.7234	Manes_01G151500	Genebody	BBD2	PREDICTED: bifunctional nuclease 1 [Ricinus communis]	-	-	-	-	GO:0043231//intracellular membrane-bounded organelle	GO:0016788//hydrolase activity, acting on ester bonds	GO:0032446//protein modification by small protein conjugation;GO:0090304//nucleic acid metabolic process
Chromosome01	26153801	26154000	*	2.72571e-21	3.13214e-18	-68.5393	Manes_01G152000	Genebody	LTO1	PREDICTED: thiol-disulfide oxidoreductase LTO1 [Jatropha curcas]	-	-	-	-	-	-	-
Chromosome01	26153901	26154100	*	3.02409e-14	1.52415e-11	-55.1282	Manes_01G152000	Genebody	LTO1	PREDICTED: thiol-disulfide oxidoreductase LTO1 [Jatropha curcas]	-	-	-	-	-	-	-
Chromosome01	26170801	26171000	*	0.000287695	0.0107817	-25.2252	Manes_01G152300	Genebody	RECQL3	PREDICTED: ATP-dependent DNA helicase Q-like 3 [Jatropha curcas]	Genetic Information Processing	Replication and repair	ko03440//Homologous recombination	K10901	-	GO:0032550//purine ribonucleoside binding;GO:0042623//ATPase activity, coupled	GO:0006259//DNA metabolic process;GO:0009154//purine ribonucleotide catabolic process
Chromosome01	26182301	26182500	*	0.00131944	0.0345171	27.9487	Manes_01G152500	Genebody	SKIP23	F-box family protein [Populus trichocarpa]	-	-	-	-	-	-	-
Chromosome01	26182401	26182600	*	0.000517248	0.0169973	26.8562	Manes_01G152500	Genebody	SKIP23	F-box family protein [Populus trichocarpa]	-	-	-	-	-	-	-
Chromosome01	26200001	26200200	*	4.74652e-05	0.00253962	38.1118	Manes_01G153000	Genebody	DDB_G0289029	PREDICTED: IST1-like protein [Jatropha curcas]	Cellular Processes	Transport and catabolism	ko04144//Endocytosis	K19476	-	-	-
Chromosome01	26211601	26211800	*	0.00019558	0.00796378	41.037	Manes_01G153300	Genebody	At2g17670	PREDICTED: pentatricopeptide repeat-containing protein At2g17670 [Jatropha curcas]	-	-	-	-	-	-	-
Chromosome01	26226501	26226700	*	8.03734e-09	1.45452e-06	37.2537	Manes_01G153600	Genebody	IDH1	PREDICTED: isocitrate dehydrogenase [NAD] regulatory subunit 1, mitochondrial isoform X1 [Ricinus communis]	Metabolism;Metabolism;Metabolism;Metabolism;Metabolism;Metabolism	Global and overview maps;Global and overview maps;Global and overview maps;Global and overview maps;Global and overview maps;Carbohydrate metabolism	ko01100//Metabolic pathways;ko01110//Biosynthesis of secondary metabolites;ko01200//Carbon metabolism;ko01230//Biosynthesis of amino acids;ko01210//2-Oxocarboxylic acid metabolism;ko00020//Citrate cycle (TCA cycle)	K00030;K00030;K00030;K00030;K00030;K00030	GO:0005576//extracellular region	GO:0000166//nucleotide binding;GO:0004448//isocitrate dehydrogenase activity;GO:0046914//transition metal ion binding	GO:0009060//aerobic respiration;GO:0072350//tricarboxylic acid metabolic process
Chromosome01	26226601	26226800	*	0.000563315	0.0181445	26.5371	Manes_01G153600	Genebody	IDH1	PREDICTED: isocitrate dehydrogenase [NAD] regulatory subunit 1, mitochondrial isoform X1 [Ricinus communis]	Metabolism;Metabolism;Metabolism;Metabolism;Metabolism;Metabolism	Global and overview maps;Global and overview maps;Global and overview maps;Global and overview maps;Global and overview maps;Carbohydrate metabolism	ko01100//Metabolic pathways;ko01110//Biosynthesis of secondary metabolites;ko01200//Carbon metabolism;ko01230//Biosynthesis of amino acids;ko01210//2-Oxocarboxylic acid metabolism;ko00020//Citrate cycle (TCA cycle)	K00030;K00030;K00030;K00030;K00030;K00030	GO:0005576//extracellular region	GO:0000166//nucleotide binding;GO:0004448//isocitrate dehydrogenase activity;GO:0046914//transition metal ion binding	GO:0009060//aerobic respiration;GO:0072350//tricarboxylic acid metabolic process
Chromosome01	26238201	26238400	*	8.98577e-11	2.51395e-08	-47.7778	Manes_01G153700	Genebody	GRIP	PREDICTED: protein GRIP [Jatropha curcas]	-	-	-	-	GO:0043231//intracellular membrane-bounded organelle	-	GO:0000301//retrograde transport, vesicle recycling within Golgi
Chromosome01	26241501	26241700	*	0.000345638	0.0124454	-33.4416	Manes_01G153700	Genebody	GRIP	PREDICTED: protein GRIP [Jatropha curcas]	-	-	-	-	GO:0043231//intracellular membrane-bounded organelle	-	GO:0000301//retrograde transport, vesicle recycling within Golgi
Chromosome01	26246601	26246800	*	6.56486e-05	0.00331374	28.4014	Manes_01G153700	Genebody	GRIP	PREDICTED: protein GRIP [Jatropha curcas]	-	-	-	-	GO:0043231//intracellular membrane-bounded organelle	-	GO:0000301//retrograde transport, vesicle recycling within Golgi
Chromosome01	26265701	26265900	*	0.000526453	0.0172332	-27.1517	Manes_01G154200	Genebody	DSK2B	PREDICTED: ubiquitin domain-containing protein DSK2a [Ricinus communis]	Genetic Information Processing	Folding, sorting and degradation	ko04141//Protein processing in endoplasmic reticulum	K04523	-	-	-
Chromosome01	26265701	26265900	*	0.000526453	0.0172332	-27.1517	Manes_01G154300	Genebody	-	hypothetical protein MANES_01G154300 [Manihot esculenta]	-	-	-	-	-	-	-
Chromosome01	26268501	26268700	*	1.08689e-08	1.90557e-06	41.8129	Manes_01G154200	Genebody	DSK2B	PREDICTED: ubiquitin domain-containing protein DSK2a [Ricinus communis]	Genetic Information Processing	Folding, sorting and degradation	ko04141//Protein processing in endoplasmic reticulum	K04523	-	-	-
Chromosome01	26268501	26268700	*	1.08689e-08	1.90557e-06	41.8129	Manes_01G154300	Genebody	-	hypothetical protein MANES_01G154300 [Manihot esculenta]	-	-	-	-	-	-	-
Chromosome01	26285601	26285800	*	7.84698e-10	1.79982e-07	-31.5789	Manes_01G154500	Genebody	SAC6	PREDICTED: phosphoinositide phosphatase SAC6 [Jatropha curcas]	-	-	-	-	GO:0005911//cell-cell junction;GO:0035838//growing cell tip;GO:0044459//plasma membrane part	GO:0052744//phosphatidylinositol monophosphate phosphatase activity	GO:0000904//cell morphogenesis involved in differentiation;GO:0006796//phosphate-containing compound metabolic process;GO:0006970//response to osmotic stress
Chromosome01	26285901	26286100	*	1.75248e-08	2.90631e-06	31.8411	Manes_01G154500	Genebody	SAC6	PREDICTED: phosphoinositide phosphatase SAC6 [Jatropha curcas]	-	-	-	-	GO:0005911//cell-cell junction;GO:0035838//growing cell tip;GO:0044459//plasma membrane part	GO:0052744//phosphatidylinositol monophosphate phosphatase activity	GO:0000904//cell morphogenesis involved in differentiation;GO:0006796//phosphate-containing compound metabolic process;GO:0006970//response to osmotic stress
Chromosome01	26286001	26286200	*	7.11165e-18	5.67948e-15	59.3939	Manes_01G154500	Genebody	SAC6	PREDICTED: phosphoinositide phosphatase SAC6 [Jatropha curcas]	-	-	-	-	GO:0005911//cell-cell junction;GO:0035838//growing cell tip;GO:0044459//plasma membrane part	GO:0052744//phosphatidylinositol monophosphate phosphatase activity	GO:0000904//cell morphogenesis involved in differentiation;GO:0006796//phosphate-containing compound metabolic process;GO:0006970//response to osmotic stress
Chromosome01	26286701	26286900	*	5.83016e-12	2.0346e-09	-39.8496	Manes_01G154600	Genebody	DIR5	PREDICTED: disease resistance response protein 206-like [Jatropha curcas]	-	-	-	-	-	-	-
Chromosome01	26286801	26287000	*	4.59818e-13	1.93102e-10	-49.9435	Manes_01G154600	Genebody	DIR5	PREDICTED: disease resistance response protein 206-like [Jatropha curcas]	-	-	-	-	-	-	-
Chromosome01	26303601	26303800	*	0.000405765	0.0141078	-25.7911	Manes_01G154900	Genebody	DHDPS2	PREDICTED: 4-hydroxy-tetrahydrodipicolinate synthase, chloroplastic [Ricinus communis]	Metabolism;Metabolism;Metabolism;Metabolism;Metabolism	Global and overview maps;Global and overview maps;Global and overview maps;Amino acid metabolism;Biosynthesis of other secondary metabolites	ko01100//Metabolic pathways;ko01110//Biosynthesis of secondary metabolites;ko01230//Biosynthesis of amino acids;ko00300//Lysine biosynthesis;ko00261//Monobactam biosynthesis	K01714;K01714;K01714;K01714;K01714	-	GO:0016836//hydro-lyase activity	GO:0009085//lysine biosynthetic process
Chromosome01	26335201	26335400	*	9.30062e-11	2.59545e-08	52.1739	Manes_01G155500	Genebody	-	Protein piccolo [Gossypium arboreum]	-	-	-	-	-	-	-
Chromosome01	26335301	26335500	*	1.864e-15	1.11071e-12	48.8189	Manes_01G155500	Genebody	-	Protein piccolo [Gossypium arboreum]	-	-	-	-	-	-	-
Chromosome01	26335701	26335900	*	2.1038e-07	2.5812e-05	32.0995	Manes_01G155500	Genebody	-	Protein piccolo [Gossypium arboreum]	-	-	-	-	-	-	-
Chromosome01	26336501	26336700	*	1.25967e-12	4.92687e-10	-30.8943	Manes_01G155500	Genebody	-	Protein piccolo [Gossypium arboreum]	-	-	-	-	-	-	-
Chromosome01	26362701	26362900	*	0.000171471	0.00717121	27.3576	Manes_01G155700	Genebody	-	PREDICTED: alpha-protein kinase 3 [Gossypium raimondii]	-	-	-	-	-	-	-
Chromosome01	26380901	26381100	*	1.83111e-05	0.00115779	26.4706	Manes_01G155900	Genebody	SPBC800.10c	PREDICTED: epidermal growth factor receptor substrate 15-like 1 [Jatropha curcas]	-	-	-	-	-	GO:0046872//metal ion binding	-
Chromosome01	26381201	26381400	*	8.80241e-10	1.99339e-07	32.6292	Manes_01G155900	Genebody	SPBC800.10c	PREDICTED: epidermal growth factor receptor substrate 15-like 1 [Jatropha curcas]	-	-	-	-	-	GO:0046872//metal ion binding	-
Chromosome01	26381301	26381500	*	1.84817e-06	0.000167791	28.2759	Manes_01G155900	Genebody	SPBC800.10c	PREDICTED: epidermal growth factor receptor substrate 15-like 1 [Jatropha curcas]	-	-	-	-	-	GO:0046872//metal ion binding	-
Chromosome01	26382601	26382800	*	0.000172481	0.00720413	29.8752	Manes_01G155900	Genebody	SPBC800.10c	PREDICTED: epidermal growth factor receptor substrate 15-like 1 [Jatropha curcas]	-	-	-	-	-	GO:0046872//metal ion binding	-
Chromosome01	26392401	26392600	*	2.49523e-08	3.97902e-06	48.5486	Manes_01G156200	Genebody	At3g51470	PREDICTED: probable protein phosphatase 2C 47 isoform X1 [Ricinus communis]	-	-	-	-	-	GO:0004721//phosphoprotein phosphatase activity;GO:0043169//cation binding	GO:0006464//cellular protein modification process
Chromosome01	26392501	26392700	*	4.20585e-07	4.69919e-05	42.9748	Manes_01G156200	Genebody	At3g51470	PREDICTED: probable protein phosphatase 2C 47 isoform X1 [Ricinus communis]	-	-	-	-	-	GO:0004721//phosphoprotein phosphatase activity;GO:0043169//cation binding	GO:0006464//cellular protein modification process
Chromosome01	26409001	26409200	*	0.000220404	0.00875132	-31.5476	Manes_01G156400	Genebody	IRE1A	PREDICTED: serine/threonine-protein kinase/endoribonuclease IRE1a isoform X1 [Jatropha curcas]	Genetic Information Processing	Folding, sorting and degradation	ko04141//Protein processing in endoplasmic reticulum	K08852	-	GO:0004518//nuclease activity;GO:0004672//protein kinase activity;GO:0032550//purine ribonucleoside binding	GO:0006396//RNA processing;GO:0006464//cellular protein modification process;GO:0006796//phosphate-containing compound metabolic process
Chromosome01	26409101	26409300	*	0.000255401	0.00981705	-31.921	Manes_01G156400	Genebody	IRE1A	PREDICTED: serine/threonine-protein kinase/endoribonuclease IRE1a isoform X1 [Jatropha curcas]	Genetic Information Processing	Folding, sorting and degradation	ko04141//Protein processing in endoplasmic reticulum	K08852	-	GO:0004518//nuclease activity;GO:0004672//protein kinase activity;GO:0032550//purine ribonucleoside binding	GO:0006396//RNA processing;GO:0006464//cellular protein modification process;GO:0006796//phosphate-containing compound metabolic process
Chromosome01	26419701	26419900	*	4.31811e-18	3.5372e-15	-63.75	Manes_01G156500	Genebody	Dis3	PREDICTED: exosome complex exonuclease RRP44 homolog A [Ricinus communis]	Genetic Information Processing	Folding, sorting and degradation	ko03018//RNA degradation	K12585	-	GO:0008408//3'-5' exonuclease activity	GO:0090501//RNA phosphodiester bond hydrolysis
Chromosome01	26420201	26420400	*	1.90947e-09	4.01665e-07	-37.3325	Manes_01G156500	Genebody	Dis3	PREDICTED: exosome complex exonuclease RRP44 homolog A [Ricinus communis]	Genetic Information Processing	Folding, sorting and degradation	ko03018//RNA degradation	K12585	-	GO:0008408//3'-5' exonuclease activity	GO:0090501//RNA phosphodiester bond hydrolysis
Chromosome01	26420301	26420500	*	3.78484e-10	9.27527e-08	-48.2693	Manes_01G156500	Genebody	Dis3	PREDICTED: exosome complex exonuclease RRP44 homolog A [Ricinus communis]	Genetic Information Processing	Folding, sorting and degradation	ko03018//RNA degradation	K12585	-	GO:0008408//3'-5' exonuclease activity	GO:0090501//RNA phosphodiester bond hydrolysis
Chromosome01	26448901	26449100	*	8.00286e-05	0.00388973	30.6557	Manes_01G157000	Genebody	YPTV3	CM0216.310.nc [Lotus japonicus]	-	-	-	-	-	GO:0032550//purine ribonucleoside binding	GO:0035556//intracellular signal transduction
Chromosome01	26449801	26450000	*	4.15252e-07	4.648e-05	28.8255	Manes_01G157000	Genebody	YPTV3	CM0216.310.nc [Lotus japonicus]	-	-	-	-	-	GO:0032550//purine ribonucleoside binding	GO:0035556//intracellular signal transduction
Chromosome01	26475601	26475800	*	6.2665e-08	8.9737e-06	28.9474	Manes_01G157300	Genebody	Rrn3	PREDICTED: RNA polymerase I-specific transcription initiation factor RRN3 isoform X1 [Jatropha curcas]	-	-	-	-	-	GO:0008135//translation factor activity, RNA binding	GO:0006412//translation
Chromosome01	26475701	26475900	*	8.15641e-11	2.30552e-08	29.1742	Manes_01G157300	Genebody	Rrn3	PREDICTED: RNA polymerase I-specific transcription initiation factor RRN3 isoform X1 [Jatropha curcas]	-	-	-	-	-	GO:0008135//translation factor activity, RNA binding	GO:0006412//translation
Chromosome01	26477301	26477500	*	3.32879e-13	1.43203e-10	47.6744	Manes_01G157300	Genebody	Rrn3	PREDICTED: RNA polymerase I-specific transcription initiation factor RRN3 isoform X1 [Jatropha curcas]	-	-	-	-	-	GO:0008135//translation factor activity, RNA binding	GO:0006412//translation
Chromosome01	26477401	26477600	*	1.96386e-09	4.11669e-07	32.8753	Manes_01G157300	Genebody	Rrn3	PREDICTED: RNA polymerase I-specific transcription initiation factor RRN3 isoform X1 [Jatropha curcas]	-	-	-	-	-	GO:0008135//translation factor activity, RNA binding	GO:0006412//translation
Chromosome01	26481401	26481600	*	1.30244e-12	5.08382e-10	47.5065	Manes_01G157400	Genebody	AHL10	PREDICTED: AT-hook motif nuclear-localized protein 10-like [Jatropha curcas]	-	-	-	-	-	-	-
Chromosome01	26481501	26481700	*	8.49267e-10	1.93142e-07	37.9152	Manes_01G157400	Genebody	AHL10	PREDICTED: AT-hook motif nuclear-localized protein 10-like [Jatropha curcas]	-	-	-	-	-	-	-
Chromosome01	26481801	26482000	*	9.03682e-05	0.0042865	25.07	Manes_01G157400	Genebody	AHL10	PREDICTED: AT-hook motif nuclear-localized protein 10-like [Jatropha curcas]	-	-	-	-	-	-	-
Chromosome01	26482201	26482400	*	0.000133046	0.00585532	26.2146	Manes_01G157400	Genebody	AHL10	PREDICTED: AT-hook motif nuclear-localized protein 10-like [Jatropha curcas]	-	-	-	-	-	-	-
Chromosome01	26504401	26504600	*	2.65314e-06	0.000228606	30.137	Manes_01G157900	Genebody	ARID3	PREDICTED: AT-rich interactive domain-containing protein 5-like [Jatropha curcas]	-	-	-	-	GO:0043231//intracellular membrane-bounded organelle	GO:0003676//nucleic acid binding	-
Chromosome01	26511601	26511800	*	4.19644e-06	0.000336655	-38.67	Manes_01G157900	Genebody	ARID3	PREDICTED: AT-rich interactive domain-containing protein 5-like [Jatropha curcas]	-	-	-	-	GO:0043231//intracellular membrane-bounded organelle	GO:0003676//nucleic acid binding	-
Chromosome01	26525601	26525800	*	7.08368e-15	3.89075e-12	46.4286	Manes_01G158200	Genebody	DGAT2	diacylglycerol O-acyltransferase 2 [Ricinus communis]	Metabolism	Lipid metabolism	ko00561//Glycerolipid metabolism	K14457	-	GO:0016411//acylglycerol O-acyltransferase activity	-
Chromosome01	26525701	26525900	*	2.55614e-15	1.49245e-12	41.1896	Manes_01G158200	Genebody	DGAT2	diacylglycerol O-acyltransferase 2 [Ricinus communis]	Metabolism	Lipid metabolism	ko00561//Glycerolipid metabolism	K14457	-	GO:0016411//acylglycerol O-acyltransferase activity	-
Chromosome01	26547901	26548100	*	3.35365e-25	5.38557e-22	36.2935	Manes_01G158800	Genebody	KCBP	PREDICTED: kinesin-like calmodulin-binding protein [Ricinus communis]	-	-	-	-	GO:0005875//microtubule associated complex	GO:0003774//motor activity;GO:0015631//tubulin binding;GO:0032550//purine ribonucleoside binding	GO:0007017//microtubule-based process;GO:0044710//single-organism metabolic process
Chromosome01	26561701	26561900	*	3.03505e-07	3.54074e-05	27.4194	Manes_01G158900	Genebody	At1g78690	PREDICTED: N-acylphosphatidylethanolamine synthase isoform X2 [Jatropha curcas]	Metabolism	Lipid metabolism	ko00564//Glycerophospholipid metabolism	K13511	-	GO:0016740//transferase activity	GO:0006644//phospholipid metabolic process
Chromosome01	26561901	26562100	*	1.46556e-05	0.000962117	34.1308	Manes_01G158900	Genebody	At1g78690	PREDICTED: N-acylphosphatidylethanolamine synthase isoform X2 [Jatropha curcas]	Metabolism	Lipid metabolism	ko00564//Glycerophospholipid metabolism	K13511	-	GO:0016740//transferase activity	GO:0006644//phospholipid metabolic process
Chromosome01	26581501	26581700	*	0.000411886	0.0142762	-26.7081	Manes_01G159100	Genebody	HDA8	PREDICTED: histone deacetylase 8 [Jatropha curcas]	-	-	-	-	-	GO:0003824//catalytic activity	-
Chromosome01	26582101	26582300	*	3.77203e-11	1.13719e-08	-32.0312	Manes_01G159100	Genebody	HDA8	PREDICTED: histone deacetylase 8 [Jatropha curcas]	-	-	-	-	-	GO:0003824//catalytic activity	-
Chromosome01	26615101	26615300	*	0.000788852	0.0234649	-25.7143	Manes_01G159500	Genebody	-	plant/F9H3-4 protein [Medicago truncatula]	-	-	-	-	-	-	-
Chromosome01	26615301	26615500	*	0.000288243	0.0107985	-25.3286	Manes_01G159500	Genebody	-	plant/F9H3-4 protein [Medicago truncatula]	-	-	-	-	-	-	-
Chromosome01	26622301	26622500	*	0.000183893	0.00757997	-39.1325	Manes_01G159500	Genebody	-	plant/F9H3-4 protein [Medicago truncatula]	-	-	-	-	-	-	-
Chromosome01	26622501	26622700	*	7.26458e-12	2.49497e-09	-68.9655	Manes_01G159500	Genebody	-	plant/F9H3-4 protein [Medicago truncatula]	-	-	-	-	-	-	-
Chromosome01	26622601	26622800	*	7.26458e-12	2.49497e-09	-68.9655	Manes_01G159500	Genebody	-	plant/F9H3-4 protein [Medicago truncatula]	-	-	-	-	-	-	-
Chromosome01	26626301	26626500	*	0.000345284	0.0124359	31.6886	Manes_01G159500	Genebody	-	plant/F9H3-4 protein [Medicago truncatula]	-	-	-	-	-	-	-
Chromosome01	26630301	26630500	*	1.92424e-06	0.000173628	32.0995	Manes_01G159600	Genebody	Tex2	PREDICTED: testis-expressed sequence 2 protein-like [Citrus sinensis]	-	-	-	-	GO:0031224//intrinsic component of membrane;GO:0043231//intracellular membrane-bounded organelle	-	-
Chromosome01	26630401	26630600	*	1.6372e-10	4.33318e-08	41.573	Manes_01G159600	Genebody	Tex2	PREDICTED: testis-expressed sequence 2 protein-like [Citrus sinensis]	-	-	-	-	GO:0031224//intrinsic component of membrane;GO:0043231//intracellular membrane-bounded organelle	-	-
Chromosome01	26632801	26633000	*	6.93769e-10	1.60859e-07	25.8333	Manes_01G159600	Genebody	Tex2	PREDICTED: testis-expressed sequence 2 protein-like [Citrus sinensis]	-	-	-	-	GO:0031224//intrinsic component of membrane;GO:0043231//intracellular membrane-bounded organelle	-	-
Chromosome01	26633001	26633200	*	3.4788e-07	3.99253e-05	27.8493	Manes_01G159600	Genebody	Tex2	PREDICTED: testis-expressed sequence 2 protein-like [Citrus sinensis]	-	-	-	-	GO:0031224//intrinsic component of membrane;GO:0043231//intracellular membrane-bounded organelle	-	-
Chromosome01	26634401	26634600	*	3.64853e-06	0.00029945	34.2383	Manes_01G159600	Genebody	Tex2	PREDICTED: testis-expressed sequence 2 protein-like [Citrus sinensis]	-	-	-	-	GO:0031224//intrinsic component of membrane;GO:0043231//intracellular membrane-bounded organelle	-	-
Chromosome01	26647801	26648000	*	4.19362e-21	4.73009e-18	50.0797	Manes_01G159800	Genebody	-	PREDICTED: alpha-galactosidase [Jatropha curcas]	Metabolism;Metabolism;Metabolism;Metabolism;Metabolism	Global and overview maps;Lipid metabolism;Carbohydrate metabolism;Lipid metabolism;Glycan biosynthesis and metabolism	ko01100//Metabolic pathways;ko00561//Glycerolipid metabolism;ko00052//Galactose metabolism;ko00600//Sphingolipid metabolism;ko00603//Glycosphingolipid biosynthesis - globo and isoglobo series	K07407;K07407;K07407;K07407;K07407	-	GO:0004557//alpha-galactosidase activity	GO:0044238//primary metabolic process
Chromosome01	26693801	26694000	*	1.88459e-06	0.0001706	39.9187	Manes_01G160500	Genebody	PUB43	PREDICTED: U-box domain-containing protein 44-like [Gossypium hirsutum]	-	-	-	-	GO:0044424//intracellular part	GO:0019787//ubiquitin-like protein transferase activity	GO:0032446//protein modification by small protein conjugation
Chromosome01	26693901	26694100	*	1.01368e-05	0.000705791	46.8923	Manes_01G160500	Genebody	PUB43	PREDICTED: U-box domain-containing protein 44-like [Gossypium hirsutum]	-	-	-	-	GO:0044424//intracellular part	GO:0019787//ubiquitin-like protein transferase activity	GO:0032446//protein modification by small protein conjugation
Chromosome01	26769501	26769700	*	3.22684e-06	0.000269746	38.2353	Manes_01G160800	Genebody	At5g58620	PREDICTED: zinc finger CCCH domain-containing protein 66 [Jatropha curcas]	-	-	-	-	-	GO:0043169//cation binding	-
Chromosome01	26769701	26769900	*	0.000962908	0.0272779	25	Manes_01G160800	Genebody	At5g58620	PREDICTED: zinc finger CCCH domain-containing protein 66 [Jatropha curcas]	-	-	-	-	-	GO:0043169//cation binding	-
Chromosome01	26780701	26780900	*	1.36428e-08	2.32732e-06	47.9082	Manes_01G161000	Genebody	PLC4	PREDICTED: phosphoinositide phospholipase C 4-like [Jatropha curcas]	Metabolism;Environmental Information Processing;Metabolism	Global and overview maps;Signal transduction;Carbohydrate metabolism	ko01100//Metabolic pathways;ko04070//Phosphatidylinositol signaling system;ko00562//Inositol phosphate metabolism	K05857;K05857;K05857	-	GO:0004629//phospholipase C activity;GO:0046872//metal ion binding;GO:0060089//molecular transducer activity	GO:0007165//signal transduction;GO:0044238//primary metabolic process
Chromosome01	26780801	26781000	*	1.36428e-08	2.32732e-06	47.9082	Manes_01G161000	Genebody	PLC4	PREDICTED: phosphoinositide phospholipase C 4-like [Jatropha curcas]	Metabolism;Environmental Information Processing;Metabolism	Global and overview maps;Signal transduction;Carbohydrate metabolism	ko01100//Metabolic pathways;ko04070//Phosphatidylinositol signaling system;ko00562//Inositol phosphate metabolism	K05857;K05857;K05857	-	GO:0004629//phospholipase C activity;GO:0046872//metal ion binding;GO:0060089//molecular transducer activity	GO:0007165//signal transduction;GO:0044238//primary metabolic process
Chromosome01	26781301	26781500	*	0.000114226	0.00517515	-29.798	Manes_01G161000	Genebody	PLC4	PREDICTED: phosphoinositide phospholipase C 4-like [Jatropha curcas]	Metabolism;Environmental Information Processing;Metabolism	Global and overview maps;Signal transduction;Carbohydrate metabolism	ko01100//Metabolic pathways;ko04070//Phosphatidylinositol signaling system;ko00562//Inositol phosphate metabolism	K05857;K05857;K05857	-	GO:0004629//phospholipase C activity;GO:0046872//metal ion binding;GO:0060089//molecular transducer activity	GO:0007165//signal transduction;GO:0044238//primary metabolic process
Chromosome01	26856001	26856200	*	3.59075e-06	0.000295412	31.2865	Manes_01G162400	Genebody	PCMP-H33	PREDICTED: pentatricopeptide repeat-containing protein At2g29760, chloroplastic [Ricinus communis]	-	-	-	-	-	-	GO:0006396//RNA processing
Chromosome01	26856101	26856300	*	2.46038e-07	2.95482e-05	46.4286	Manes_01G162400	Genebody	PCMP-H33	PREDICTED: pentatricopeptide repeat-containing protein At2g29760, chloroplastic [Ricinus communis]	-	-	-	-	-	-	GO:0006396//RNA processing
Chromosome01	26891601	26891800	*	6.17363e-08	8.85702e-06	38.1185	Manes_01G163000	Genebody	CDC6B	PREDICTED: cell division control protein 6 homolog [Jatropha curcas]	-	-	-	-	-	GO:0016462//pyrophosphatase activity;GO:0032550//purine ribonucleoside binding	-
Chromosome01	26948601	26948800	*	4.76572e-05	0.0025484	26.3087	Manes_01G164200	Genebody	THIC	PREDICTED: phosphomethylpyrimidine synthase, chloroplastic isoform X2 [Jatropha curcas]	Metabolism;Metabolism	Global and overview maps;Metabolism of cofactors and vitamins	ko01100//Metabolic pathways;ko00730//Thiamine metabolism	K03147;K03147	-	GO:0051540//metal cluster binding	GO:0006772//thiamine metabolic process
Chromosome01	26951201	26951400	*	1.66525e-06	0.000153363	41.8605	Manes_01G164200	Genebody	THIC	PREDICTED: phosphomethylpyrimidine synthase, chloroplastic isoform X2 [Jatropha curcas]	Metabolism;Metabolism	Global and overview maps;Metabolism of cofactors and vitamins	ko01100//Metabolic pathways;ko00730//Thiamine metabolism	K03147;K03147	-	GO:0051540//metal cluster binding	GO:0006772//thiamine metabolic process
Chromosome01	26972301	26972500	*	0.000223857	0.00885876	28.1076	Manes_01G164600	Genebody	STP8	PREDICTED: sugar transport protein 8-like isoform X1 [Jatropha curcas]	-	-	-	-	GO:0031224//intrinsic component of membrane	GO:0016628//oxidoreductase activity, acting on the CH-CH group of donors, NAD or NADP as acceptor;GO:0051119//sugar transmembrane transporter activity	GO:0008643//carbohydrate transport;GO:0044710//single-organism metabolic process;GO:0044763//single-organism cellular process
Chromosome01	26986301	26986500	*	1.08433e-07	1.44983e-05	-43.0458	Manes_01G164700	Genebody	BACOVA_02659	PREDICTED: lysosomal beta glucosidase-like [Jatropha curcas]	Metabolism;Metabolism;Metabolism;Metabolism;Metabolism	Global and overview maps;Global and overview maps;Biosynthesis of other secondary metabolites;Carbohydrate metabolism;Metabolism of other amino acids	ko01100//Metabolic pathways;ko01110//Biosynthesis of secondary metabolites;ko00940//Phenylpropanoid biosynthesis;ko00500//Starch and sucrose metabolism;ko00460//Cyanoamino acid metabolism	K05349;K05349;K05349;K05349;K05349	GO:0043231//intracellular membrane-bounded organelle;GO:0044444//cytoplasmic part	GO:0015926//glucosidase activity	GO:0044238//primary metabolic process
Chromosome01	26990801	26991000	*	2.75373e-14	1.39537e-11	41.3472	Manes_01G164800	Genebody	DIVARICATA	PREDICTED: transcription factor DIVARICATA [Ricinus communis]	-	-	-	-	GO:0043231//intracellular membrane-bounded organelle	GO:0003676//nucleic acid binding	-
Chromosome01	26990901	26991100	*	2.78776e-16	1.84231e-13	39.7059	Manes_01G164800	Genebody	DIVARICATA	PREDICTED: transcription factor DIVARICATA [Ricinus communis]	-	-	-	-	GO:0043231//intracellular membrane-bounded organelle	GO:0003676//nucleic acid binding	-
Chromosome01	27026501	27026700	*	0.00017757	0.00737116	-29.3095	Manes_01G165200	Genebody	Os06g0170500	PREDICTED: zinc finger CCCH domain-containing protein 40-like [Jatropha curcas]	Genetic Information Processing	Transcription	ko03040//Spliceosome	K12872	-	GO:0003676//nucleic acid binding;GO:0036094//small molecule binding;GO:0043169//cation binding	-
Chromosome01	27026601	27026800	*	1.64075e-05	0.00105731	-41.3564	Manes_01G165200	Genebody	Os06g0170500	PREDICTED: zinc finger CCCH domain-containing protein 40-like [Jatropha curcas]	Genetic Information Processing	Transcription	ko03040//Spliceosome	K12872	-	GO:0003676//nucleic acid binding;GO:0036094//small molecule binding;GO:0043169//cation binding	-
Chromosome01	27026801	27027000	*	7.16033e-05	0.00355555	25.9727	Manes_01G165200	Genebody	Os06g0170500	PREDICTED: zinc finger CCCH domain-containing protein 40-like [Jatropha curcas]	Genetic Information Processing	Transcription	ko03040//Spliceosome	K12872	-	GO:0003676//nucleic acid binding;GO:0036094//small molecule binding;GO:0043169//cation binding	-
Chromosome01	27026901	27027100	*	4.53418e-07	5.01715e-05	34.5218	Manes_01G165200	Genebody	Os06g0170500	PREDICTED: zinc finger CCCH domain-containing protein 40-like [Jatropha curcas]	Genetic Information Processing	Transcription	ko03040//Spliceosome	K12872	-	GO:0003676//nucleic acid binding;GO:0036094//small molecule binding;GO:0043169//cation binding	-
Chromosome01	27040601	27040800	*	7.60618e-08	1.0611e-05	-26.5734	Manes_01G165300	Genebody	SKI2	PREDICTED: helicase SKI2W [Jatropha curcas]	Genetic Information Processing	Folding, sorting and degradation	ko03018//RNA degradation	K12599	-	GO:0032550//purine ribonucleoside binding;GO:0042623//ATPase activity, coupled	GO:0009154//purine ribonucleotide catabolic process
Chromosome01	27045601	27045800	*	0.000126874	0.0056339	-30.3823	Manes_01G165300	Genebody	SKI2	PREDICTED: helicase SKI2W [Jatropha curcas]	Genetic Information Processing	Folding, sorting and degradation	ko03018//RNA degradation	K12599	-	GO:0032550//purine ribonucleoside binding;GO:0042623//ATPase activity, coupled	GO:0009154//purine ribonucleotide catabolic process
Chromosome01	27047001	27047200	*	0.000207883	0.0083593	-28.5208	Manes_01G165300	Genebody	SKI2	PREDICTED: helicase SKI2W [Jatropha curcas]	Genetic Information Processing	Folding, sorting and degradation	ko03018//RNA degradation	K12599	-	GO:0032550//purine ribonucleoside binding;GO:0042623//ATPase activity, coupled	GO:0009154//purine ribonucleotide catabolic process
Chromosome01	27053801	27054000	*	3.20834e-05	0.00184038	-29.573	Manes_01G165300	Genebody	SKI2	PREDICTED: helicase SKI2W [Jatropha curcas]	Genetic Information Processing	Folding, sorting and degradation	ko03018//RNA degradation	K12599	-	GO:0032550//purine ribonucleoside binding;GO:0042623//ATPase activity, coupled	GO:0009154//purine ribonucleotide catabolic process
Chromosome01	27057201	27057400	*	0.000770722	0.023055	-25.641	Manes_01G165300	Genebody	SKI2	PREDICTED: helicase SKI2W [Jatropha curcas]	Genetic Information Processing	Folding, sorting and degradation	ko03018//RNA degradation	K12599	-	GO:0032550//purine ribonucleoside binding;GO:0042623//ATPase activity, coupled	GO:0009154//purine ribonucleotide catabolic process
Chromosome01	27064801	27065000	*	1.07407e-09	2.38403e-07	43.6782	Manes_01G165300	Genebody	SKI2	PREDICTED: helicase SKI2W [Jatropha curcas]	Genetic Information Processing	Folding, sorting and degradation	ko03018//RNA degradation	K12599	-	GO:0032550//purine ribonucleoside binding;GO:0042623//ATPase activity, coupled	GO:0009154//purine ribonucleotide catabolic process
Chromosome01	27077701	27077900	*	3.88807e-06	0.000315881	42.5382	Manes_01G165500	Genebody	PCNA	Proliferating cell nuclear antigen [Theobroma cacao]	Genetic Information Processing;Genetic Information Processing;Genetic Information Processing;Genetic Information Processing	Replication and repair;Replication and repair;Replication and repair;Replication and repair	ko03420//Nucleotide excision repair;ko03030//DNA replication;ko03410//Base excision repair;ko03430//Mismatch repair	K04802;K04802;K04802;K04802	GO:0031981//nuclear lumen;GO:0044796//DNA polymerase processivity factor complex	GO:0003676//nucleic acid binding;GO:0030234//enzyme regulator activity	GO:0006260//DNA replication;GO:0019985//translesion synthesis
Chromosome01	27077801	27078000	*	6.64222e-06	0.000496218	39.7721	Manes_01G165500	Genebody	PCNA	Proliferating cell nuclear antigen [Theobroma cacao]	Genetic Information Processing;Genetic Information Processing;Genetic Information Processing;Genetic Information Processing	Replication and repair;Replication and repair;Replication and repair;Replication and repair	ko03420//Nucleotide excision repair;ko03030//DNA replication;ko03410//Base excision repair;ko03430//Mismatch repair	K04802;K04802;K04802;K04802	GO:0031981//nuclear lumen;GO:0044796//DNA polymerase processivity factor complex	GO:0003676//nucleic acid binding;GO:0030234//enzyme regulator activity	GO:0006260//DNA replication;GO:0019985//translesion synthesis
Chromosome01	27128901	27129100	*	1.11797e-17	8.747e-15	-56.3834	Manes_01G165800	Genebody	At2g38010	PREDICTED: neutral ceramidase [Ricinus communis]	Metabolism;Metabolism	Global and overview maps;Lipid metabolism	ko01100//Metabolic pathways;ko00600//Sphingolipid metabolism	K12349;K12349	-	-	-
Chromosome01	27129201	27129400	*	2.13547e-06	0.000189924	39.5513	Manes_01G165800	Genebody	At2g38010	PREDICTED: neutral ceramidase [Ricinus communis]	Metabolism;Metabolism	Global and overview maps;Lipid metabolism	ko01100//Metabolic pathways;ko00600//Sphingolipid metabolism	K12349;K12349	-	-	-
Chromosome01	27129501	27129700	*	4.66817e-07	5.14445e-05	-25.6757	Manes_01G165800	Genebody	At2g38010	PREDICTED: neutral ceramidase [Ricinus communis]	Metabolism;Metabolism	Global and overview maps;Lipid metabolism	ko01100//Metabolic pathways;ko00600//Sphingolipid metabolism	K12349;K12349	-	-	-
Chromosome01	27158201	27158400	*	7.08764e-10	1.64014e-07	-25	Manes_01G166500	Genebody	RPC19	PREDICTED: DNA-directed RNA polymerases I and III subunit RPAC2 [Jatropha curcas]	Metabolism;Metabolism;Metabolism;Genetic Information Processing	Global and overview maps;Nucleotide metabolism;Nucleotide metabolism;Transcription	ko01100//Metabolic pathways;ko00230//Purine metabolism;ko00240//Pyrimidine metabolism;ko03020//RNA polymerase	K03020;K03020;K03020;K03020	GO:0044451//nucleoplasm part	GO:0003676//nucleic acid binding;GO:0005515//protein binding;GO:0034062//RNA polymerase activity	GO:0010467//gene expression
Chromosome01	27174201	27174400	*	1.98267e-05	0.00123714	32.3218	Manes_01G166800	Genebody	-	Ubiquitin fusion degradation 1 [Gossypium arboreum]	-	-	-	-	-	-	-
Chromosome01	27174301	27174500	*	1.47684e-14	7.75735e-12	30.059	Manes_01G166800	Genebody	-	Ubiquitin fusion degradation 1 [Gossypium arboreum]	-	-	-	-	-	-	-
Chromosome01	27174401	27174600	*	1.18904e-16	8.24078e-14	35.5164	Manes_01G166800	Genebody	-	Ubiquitin fusion degradation 1 [Gossypium arboreum]	-	-	-	-	-	-	-
Chromosome01	27176501	27176700	*	0.000277811	0.0104924	-25.7143	Manes_01G166800	Genebody	-	Ubiquitin fusion degradation 1 [Gossypium arboreum]	-	-	-	-	-	-	-
Chromosome01	27177601	27177800	*	4.2359e-15	2.39836e-12	47.8543	Manes_01G166800	Genebody	-	Ubiquitin fusion degradation 1 [Gossypium arboreum]	-	-	-	-	-	-	-
Chromosome01	27177701	27177900	*	1.52701e-07	1.95207e-05	42.6208	Manes_01G166800	Genebody	-	Ubiquitin fusion degradation 1 [Gossypium arboreum]	-	-	-	-	-	-	-
Chromosome01	27220501	27220700	*	4.0173e-05	0.002216	29.5238	Manes_01G167900	Genebody	RAB11C	PREDICTED: ras-related protein Rab11C [Ricinus communis]	Cellular Processes	Transport and catabolism	ko04144//Endocytosis	K07904	GO:0005911//cell-cell junction;GO:0016020//membrane;GO:0044444//cytoplasmic part	GO:0003824//catalytic activity;GO:0032550//purine ribonucleoside binding	GO:0035556//intracellular signal transduction;GO:0045184//establishment of protein localization
Chromosome01	27239201	27239400	*	3.33043e-10	8.26381e-08	38.3333	Manes_01G168200	Genebody	TK	PREDICTED: thymidine kinase [Ricinus communis]	Metabolism;Metabolism	Global and overview maps;Nucleotide metabolism	ko01100//Metabolic pathways;ko00240//Pyrimidine metabolism	K00857;K00857	-	GO:0019136//deoxynucleoside kinase activity;GO:0032550//purine ribonucleoside binding	GO:0006259//DNA metabolic process;GO:0009124//nucleoside monophosphate biosynthetic process
Chromosome01	27241401	27241600	*	3.15867e-11	9.66641e-09	-37.5	Manes_01G168300	Genebody	-	PREDICTED: WEB family protein At3g02930, chloroplastic [Ricinus communis]	-	-	-	-	-	-	-
Chromosome01	27248801	27249000	*	2.5985e-07	3.09868e-05	-34.8732	Manes_01G168500	Genebody	SMO2-2	PREDICTED: methylsterol monooxygenase 2-2 [Jatropha curcas]	Metabolism;Metabolism;Metabolism	Global and overview maps;Global and overview maps;Lipid metabolism	ko01100//Metabolic pathways;ko01110//Biosynthesis of secondary metabolites;ko00100//Steroid biosynthesis	K14424;K14424;K14424	GO:0009526//plastid envelope;GO:0031224//intrinsic component of membrane	GO:0000254//C-4 methylsterol oxidase activity;GO:0046914//transition metal ion binding	GO:0006631//fatty acid metabolic process
Chromosome01	27249101	27249300	*	1.24841e-05	0.000840558	-29.3113	Manes_01G168500	Genebody	SMO2-2	PREDICTED: methylsterol monooxygenase 2-2 [Jatropha curcas]	Metabolism;Metabolism;Metabolism	Global and overview maps;Global and overview maps;Lipid metabolism	ko01100//Metabolic pathways;ko01110//Biosynthesis of secondary metabolites;ko00100//Steroid biosynthesis	K14424;K14424;K14424	GO:0009526//plastid envelope;GO:0031224//intrinsic component of membrane	GO:0000254//C-4 methylsterol oxidase activity;GO:0046914//transition metal ion binding	GO:0006631//fatty acid metabolic process
Chromosome01	27282801	27283000	*	9.73452e-15	5.25094e-12	-59.7015	Manes_01G168900	Genebody	At2g29260	PREDICTED: tropinone reductase homolog At5g06060-like isoform X1 [Ricinus communis]	Metabolism;Metabolism;Metabolism	Global and overview maps;Global and overview maps;Biosynthesis of other secondary metabolites	ko01100//Metabolic pathways;ko01110//Biosynthesis of secondary metabolites;ko00960//Tropane, piperidine and pyridine alkaloid biosynthesis	K08081;K08081;K08081	-	GO:0016616//oxidoreductase activity, acting on the CH-OH group of donors, NAD or NADP as acceptor	GO:0044710//single-organism metabolic process
Chromosome01	27282901	27283100	*	9.73452e-15	5.25094e-12	-59.7015	Manes_01G168900	Genebody	At2g29260	PREDICTED: tropinone reductase homolog At5g06060-like isoform X1 [Ricinus communis]	Metabolism;Metabolism;Metabolism	Global and overview maps;Global and overview maps;Biosynthesis of other secondary metabolites	ko01100//Metabolic pathways;ko01110//Biosynthesis of secondary metabolites;ko00960//Tropane, piperidine and pyridine alkaloid biosynthesis	K08081;K08081;K08081	-	GO:0016616//oxidoreductase activity, acting on the CH-OH group of donors, NAD or NADP as acceptor	GO:0044710//single-organism metabolic process
Chromosome01	27302201	27302400	*	3.45296e-07	3.96795e-05	-33.5335	Manes_01G169300	Genebody	SRRM1	PREDICTED: serine/arginine repetitive matrix protein 1 isoform X2 [Populus euphratica]	Genetic Information Processing;Genetic Information Processing	Translation;Translation	ko03013//RNA transport;ko03015//mRNA surveillance pathway	K13171;K13171	-	-	-
Chromosome01	27302801	27303000	*	1.55526e-11	5.02865e-09	-47.4576	Manes_01G169300	Genebody	SRRM1	PREDICTED: serine/arginine repetitive matrix protein 1 isoform X2 [Populus euphratica]	Genetic Information Processing;Genetic Information Processing	Translation;Translation	ko03013//RNA transport;ko03015//mRNA surveillance pathway	K13171;K13171	-	-	-
Chromosome01	27320201	27320400	*	2.94474e-06	0.000249399	31.9375	Manes_01G169400	Genebody	GTF2A1	PREDICTED: transcription initiation factor IIA large subunit [Jatropha curcas]	Genetic Information Processing	Transcription	ko03022//Basal transcription factors	K03122	GO:0016591//DNA-directed RNA polymerase II, holoenzyme	-	GO:0006366//transcription from RNA polymerase II promoter
Chromosome01	27351901	27352100	*	5.08638e-08	7.46374e-06	36.9863	Manes_01G169900	Genebody	TOC75-3	PREDICTED: protein TOC75-3, chloroplastic [Ricinus communis]	-	-	-	-	GO:0031355//integral component of plastid outer membrane;GO:0044437//vacuolar part	GO:0008320//protein transmembrane transporter activity	GO:0006605//protein targeting;GO:0009653//anatomical structure morphogenesis;GO:0044743//intracellular protein transmembrane import
Chromosome01	27352701	27352900	*	0.000403187	0.01404	-28.4035	Manes_01G169900	Genebody	TOC75-3	PREDICTED: protein TOC75-3, chloroplastic [Ricinus communis]	-	-	-	-	GO:0031355//integral component of plastid outer membrane;GO:0044437//vacuolar part	GO:0008320//protein transmembrane transporter activity	GO:0006605//protein targeting;GO:0009653//anatomical structure morphogenesis;GO:0044743//intracellular protein transmembrane import
Chromosome01	27354001	27354200	*	0.000166472	0.00700369	27.0818	Manes_01G169900	Genebody	TOC75-3	PREDICTED: protein TOC75-3, chloroplastic [Ricinus communis]	-	-	-	-	GO:0031355//integral component of plastid outer membrane;GO:0044437//vacuolar part	GO:0008320//protein transmembrane transporter activity	GO:0006605//protein targeting;GO:0009653//anatomical structure morphogenesis;GO:0044743//intracellular protein transmembrane import
Chromosome01	27375501	27375700	*	3.59586e-07	4.105e-05	-38.5421	Manes_01G170200	Genebody	APUM2	pumilio/Puf RNA-binding domain-containing family protein [Populus trichocarpa]	-	-	-	-	GO:0016020//membrane;GO:0044444//cytoplasmic part	GO:0003729//mRNA binding	-
Chromosome01	27375601	27375800	*	2.05849e-12	7.75378e-10	-43.038	Manes_01G170200	Genebody	APUM2	pumilio/Puf RNA-binding domain-containing family protein [Populus trichocarpa]	-	-	-	-	GO:0016020//membrane;GO:0044444//cytoplasmic part	GO:0003729//mRNA binding	-
Chromosome01	27388201	27388400	*	7.90117e-05	0.00384904	36.0494	Manes_01G170300	Genebody	APUM2	PREDICTED: pumilio homolog 2-like isoform X1 [Populus euphratica]	-	-	-	-	GO:0016020//membrane;GO:0044444//cytoplasmic part	GO:0003729//mRNA binding	-
Chromosome01	27388701	27388900	*	4.61078e-05	0.0024797	-36.3142	Manes_01G170300	Genebody	APUM2	PREDICTED: pumilio homolog 2-like isoform X1 [Populus euphratica]	-	-	-	-	GO:0016020//membrane;GO:0044444//cytoplasmic part	GO:0003729//mRNA binding	-
Chromosome01	27388801	27389000	*	7.83319e-11	2.22214e-08	-42.8083	Manes_01G170300	Genebody	APUM2	PREDICTED: pumilio homolog 2-like isoform X1 [Populus euphratica]	-	-	-	-	GO:0016020//membrane;GO:0044444//cytoplasmic part	GO:0003729//mRNA binding	-
Chromosome01	27392601	27392800	*	1.45261e-08	2.45992e-06	-30.1205	Manes_01G170300	Genebody	APUM2	PREDICTED: pumilio homolog 2-like isoform X1 [Populus euphratica]	-	-	-	-	GO:0016020//membrane;GO:0044444//cytoplasmic part	GO:0003729//mRNA binding	-
Chromosome01	27403201	27403400	*	3.84129e-08	5.83393e-06	-38.7895	Manes_01G170400	Genebody	SDIR1	PREDICTED: E3 ubiquitin-protein ligase SDIR1-like isoform X2 [Jatropha curcas]	-	-	-	-	-	GO:0046914//transition metal ion binding	-
Chromosome01	27432901	27433100	*	2.24475e-06	0.000198116	35.2843	Manes_01G171100	Genebody	-	C-terminal S-isoprenylcysteine carboxyl O-methyltransferases [Theobroma cacao]	-	-	-	-	-	-	-
Chromosome01	27437901	27438100	*	1.54482e-13	7.03276e-11	-44.2623	Manes_01G171200	Genebody	FTSH10	PREDICTED: ATP-dependent zinc metalloprotease FTSH 10, mitochondrial isoform X1 [Jatropha curcas]	-	-	-	-	GO:0009534//chloroplast thylakoid;GO:0031224//intrinsic component of membrane	GO:0004175//endopeptidase activity;GO:0016462//pyrophosphatase activity;GO:0032550//purine ribonucleoside binding;GO:0046914//transition metal ion binding	GO:0016485//protein processing
Chromosome01	27438001	27438200	*	1.69783e-18	1.45092e-15	-47.5309	Manes_01G171200	Genebody	FTSH10	PREDICTED: ATP-dependent zinc metalloprotease FTSH 10, mitochondrial isoform X1 [Jatropha curcas]	-	-	-	-	GO:0009534//chloroplast thylakoid;GO:0031224//intrinsic component of membrane	GO:0004175//endopeptidase activity;GO:0016462//pyrophosphatase activity;GO:0032550//purine ribonucleoside binding;GO:0046914//transition metal ion binding	GO:0016485//protein processing
Chromosome01	27467701	27467900	*	0.000683135	0.0210407	-25.5827	Manes_01G171900	Genebody	SCL14	PREDICTED: scarecrow-like protein 33 [Ricinus communis]	-	-	-	-	-	-	GO:0006351//transcription, DNA-templated
Chromosome01	27473001	27473200	*	4.07929e-13	1.72751e-10	57.1077	Manes_01G172000	Genebody	SCL14	PREDICTED: scarecrow-like protein 14 [Jatropha curcas]	-	-	-	-	GO:0044444//cytoplasmic part	-	GO:0006351//transcription, DNA-templated;GO:0042221//response to chemical
Chromosome01	27473101	27473300	*	1.71518e-19	1.644e-16	78.2609	Manes_01G172000	Genebody	SCL14	PREDICTED: scarecrow-like protein 14 [Jatropha curcas]	-	-	-	-	GO:0044444//cytoplasmic part	-	GO:0006351//transcription, DNA-templated;GO:0042221//response to chemical
Chromosome01	27480901	27481100	*	3.41087e-09	6.75535e-07	39.8777	Manes_01G172100	Genebody	TRP5	PREDICTED: telomere repeat-binding protein 2 isoform X2 [Jatropha curcas]	-	-	-	-	-	GO:0003677//DNA binding	GO:0001101//response to acid chemical;GO:0009725//response to hormone
Chromosome01	27481301	27481500	*	6.46758e-08	9.21986e-06	31.9042	Manes_01G172100	Genebody	TRP5	PREDICTED: telomere repeat-binding protein 2 isoform X2 [Jatropha curcas]	-	-	-	-	-	GO:0003677//DNA binding	GO:0001101//response to acid chemical;GO:0009725//response to hormone
Chromosome01	27490001	27490200	*	0.000172815	0.00721451	-27.4794	Manes_01G172200	Genebody	ORP3C	PREDICTED: oxysterol-binding protein-related protein 3C-like [Jatropha curcas]	-	-	-	-	GO:0044444//cytoplasmic part	-	-
Chromosome01	27490101	27490300	*	1.82938e-11	5.84388e-09	-44.9301	Manes_01G172200	Genebody	ORP3C	PREDICTED: oxysterol-binding protein-related protein 3C-like [Jatropha curcas]	-	-	-	-	GO:0044444//cytoplasmic part	-	-
Chromosome01	27509001	27509200	*	3.17815e-05	0.00182575	31.4516	Manes_01G172500	Genebody	RBL1	PREDICTED: rhomboid-like protease 2 [Jatropha curcas]	-	-	-	-	GO:0031224//intrinsic component of membrane;GO:0043231//intracellular membrane-bounded organelle	GO:0004175//endopeptidase activity	GO:0016485//protein processing
Chromosome01	27509101	27509300	*	1.89302e-06	0.000171286	36.8657	Manes_01G172500	Genebody	RBL1	PREDICTED: rhomboid-like protease 2 [Jatropha curcas]	-	-	-	-	GO:0031224//intrinsic component of membrane;GO:0043231//intracellular membrane-bounded organelle	GO:0004175//endopeptidase activity	GO:0016485//protein processing
Chromosome01	27513101	27513300	*	3.75577e-07	4.26231e-05	40.2627	Manes_01G172600	Genebody	RBL1	PREDICTED: inactive rhomboid protein 1 [Vitis vinifera]	-	-	-	-	-	-	-
Chromosome01	27513201	27513400	*	2.4248e-06	0.000211613	28.6272	Manes_01G172600	Genebody	RBL1	PREDICTED: inactive rhomboid protein 1 [Vitis vinifera]	-	-	-	-	-	-	-
Chromosome01	27534601	27534800	*	6.26719e-06	0.000472413	34.1304	Manes_01G172900	Genebody	At1g09900	PREDICTED: pentatricopeptide repeat-containing protein At3g04760, chloroplastic [Jatropha curcas]	-	-	-	-	-	-	-
Chromosome01	27556601	27556800	*	1.35705e-06	0.000128855	-29.0323	Manes_01G173100	Genebody	lipB	metallo-beta-lactamase domain-containing protein [Arabidopsis thaliana]	-	-	-	-	-	GO:0003824//catalytic activity	-
Chromosome01	27557501	27557700	*	8.86217e-06	0.000631347	-33.5664	Manes_01G173100	Genebody	lipB	metallo-beta-lactamase domain-containing protein [Arabidopsis thaliana]	-	-	-	-	-	GO:0003824//catalytic activity	-
Chromosome01	27557701	27557900	*	5.36217e-07	5.79395e-05	-45.5877	Manes_01G173100	Genebody	lipB	metallo-beta-lactamase domain-containing protein [Arabidopsis thaliana]	-	-	-	-	-	GO:0003824//catalytic activity	-
Chromosome01	27573501	27573700	*	6.63002e-09	1.22515e-06	-34.1772	Manes_01G173400	Genebody	APK1A	Protein kinase capable of phosphorylating tyrosine family protein [Populus trichocarpa]	-	-	-	-	-	GO:0004672//protein kinase activity;GO:0032550//purine ribonucleoside binding	GO:0006464//cellular protein modification process;GO:0006796//phosphate-containing compound metabolic process
Chromosome01	27573601	27573800	*	1.68527e-10	4.44911e-08	-37.3626	Manes_01G173400	Genebody	APK1A	Protein kinase capable of phosphorylating tyrosine family protein [Populus trichocarpa]	-	-	-	-	-	GO:0004672//protein kinase activity;GO:0032550//purine ribonucleoside binding	GO:0006464//cellular protein modification process;GO:0006796//phosphate-containing compound metabolic process
Chromosome01	27596801	27597000	*	1.60046e-05	0.00103506	-32.5025	Manes_01G173600	Genebody	MBD5	PREDICTED: methyl-CpG-binding domain-containing protein 5-like [Jatropha curcas]	-	-	-	-	-	-	-
Chromosome01	27648201	27648400	*	0.000261626	0.0100056	36.7085	Manes_01G174000	Genebody	OEP16	plastid 16-KDa outer membrane protein [Manihot esculenta]	-	-	-	-	GO:0009526//plastid envelope;GO:0031224//intrinsic component of membrane	GO:0046943//carboxylic acid transmembrane transporter activity	GO:0001101//response to acid chemical;GO:0006865//amino acid transport;GO:0006950//response to stress;GO:0009746//response to hexose;GO:0034285//response to disaccharide;GO:0044743//intracellular protein transmembrane import
Chromosome01	27650201	27650400	*	0.000132976	0.0058532	26.1558	Manes_01G174100	Genebody	At1g07590	PREDICTED: pentatricopeptide repeat-containing protein At1g07590, mitochondrial [Ricinus communis]	-	-	-	-	-	-	GO:0010038//response to metal ion
Chromosome01	27686901	27687100	*	1.38728e-07	1.79379e-05	-40.1029	Manes_01G174800	Genebody	Lnp	BnaA04g14280D [Brassica napus]	-	-	-	-	-	-	-
Chromosome01	27687001	27687200	*	1.9098e-06	0.000172539	-36.1429	Manes_01G174800	Genebody	Lnp	BnaA04g14280D [Brassica napus]	-	-	-	-	-	-	-
Chromosome01	27691301	27691500	*	2.97967e-05	0.00173281	-30.882	Manes_01G174800	Genebody	Lnp	BnaA04g14280D [Brassica napus]	-	-	-	-	-	-	-
Chromosome01	27691901	27692100	*	6.39597e-06	0.000480964	-31.8952	Manes_01G174800	Genebody	Lnp	BnaA04g14280D [Brassica napus]	-	-	-	-	-	-	-
Chromosome01	27703701	27703900	*	0.00110765	0.0302955	27.6291	Manes_01G174900	Genebody	APK2A	PREDICTED: protein kinase 2A, chloroplastic-like [Jatropha curcas]	-	-	-	-	-	GO:0004672//protein kinase activity;GO:0032550//purine ribonucleoside binding	GO:0006464//cellular protein modification process
Chromosome01	27703801	27704000	*	9.16995e-08	1.2512e-05	35.3571	Manes_01G174900	Genebody	APK2A	PREDICTED: protein kinase 2A, chloroplastic-like [Jatropha curcas]	-	-	-	-	-	GO:0004672//protein kinase activity;GO:0032550//purine ribonucleoside binding	GO:0006464//cellular protein modification process
Chromosome01	27712901	27713100	*	0.00124917	0.0331509	-26.4286	Manes_01G175000	Genebody	CSN2	PREDICTED: COP9 signalosome complex subunit 2 [Ricinus communis]	-	-	-	-	GO:0044444//cytoplasmic part	-	GO:0000338//protein deneddylation
Chromosome01	27713601	27713800	*	2.95888e-05	0.00172262	-28.5455	Manes_01G175000	Genebody	CSN2	PREDICTED: COP9 signalosome complex subunit 2 [Ricinus communis]	-	-	-	-	GO:0044444//cytoplasmic part	-	GO:0000338//protein deneddylation
Chromosome01	27727501	27727700	*	1.79822e-07	2.25201e-05	28.6436	Manes_01G175100	Genebody	CIPK3	PREDICTED: CBL-interacting protein kinase 32 [Ricinus communis]	-	-	-	-	GO:0043231//intracellular membrane-bounded organelle;GO:0044444//cytoplasmic part	GO:0004674//protein serine/threonine kinase activity;GO:0032550//purine ribonucleoside binding	GO:0001101//response to acid chemical;GO:0006464//cellular protein modification process;GO:0006796//phosphate-containing compound metabolic process;GO:0007154//cell communication;GO:0009725//response to hormone
Chromosome01	27727601	27727800	*	4.38374e-08	6.55523e-06	32.695	Manes_01G175100	Genebody	CIPK3	PREDICTED: CBL-interacting protein kinase 32 [Ricinus communis]	-	-	-	-	GO:0043231//intracellular membrane-bounded organelle;GO:0044444//cytoplasmic part	GO:0004674//protein serine/threonine kinase activity;GO:0032550//purine ribonucleoside binding	GO:0001101//response to acid chemical;GO:0006464//cellular protein modification process;GO:0006796//phosphate-containing compound metabolic process;GO:0007154//cell communication;GO:0009725//response to hormone
Chromosome01	27734201	27734400	*	3.84144e-07	4.34698e-05	26.3158	Manes_01G175200	Genebody	At1g71210	PREDICTED: pentatricopeptide repeat-containing protein At1g71210 [Ricinus communis]	-	-	-	-	-	-	-
Chromosome01	27742301	27742500	*	1.5882e-05	0.00102895	-35.0549	Manes_01G175300	Genebody	MAG2L	PREDICTED: RINT1-like protein MAG2L [Jatropha curcas]	-	-	-	-	-	-	-
Chromosome01	27742401	27742600	*	2.29834e-07	2.78801e-05	-34.6552	Manes_01G175300	Genebody	MAG2L	PREDICTED: RINT1-like protein MAG2L [Jatropha curcas]	-	-	-	-	-	-	-
Chromosome01	27747601	27747800	*	0.00171949	0.0419683	-27.0085	Manes_01G175400	Genebody	UREF	PREDICTED: urease accessory protein F [Jatropha curcas]	-	-	-	-	-	GO:0046914//transition metal ion binding	GO:0043085//positive regulation of catalytic activity
Chromosome01	27747701	27747900	*	0.000192873	0.00787594	-33.7553	Manes_01G175400	Genebody	UREF	PREDICTED: urease accessory protein F [Jatropha curcas]	-	-	-	-	-	GO:0046914//transition metal ion binding	GO:0043085//positive regulation of catalytic activity
Chromosome01	27808101	27808300	*	7.31848e-11	2.08904e-08	-59.4527	Manes_01G176600	Genebody	Drap1	PREDICTED: dr1-associated corepressor [Ricinus communis]	-	-	-	-	GO:0005622//intracellular	GO:0005488//binding	-
Chromosome01	27838301	27838500	*	9.0727e-08	1.23958e-05	30.7579	Manes_01G177400	Genebody	-	3-phosphoinositide-dependent protein kinase-1 [Populus trichocarpa]	-	-	-	-	GO:0031981//nuclear lumen;GO:0042579//microbody	GO:0016772//transferase activity, transferring phosphorus-containing groups	GO:0006796//phosphate-containing compound metabolic process;GO:1902582//single-organism intracellular transport
Chromosome01	27886501	27886700	*	4.8026e-06	0.00037782	39.548	Manes_01G178200	Genebody	EMB1789	PREDICTED: zinc finger CCCH domain-containing protein 65 isoform X1 [Jatropha curcas]	-	-	-	-	-	-	-
Chromosome01	27898701	27898900	*	8.25469e-07	8.40766e-05	32.0909	Manes_01G178400	Genebody	At4g28010	PREDICTED: pentatricopeptide repeat-containing protein At4g28010 [Jatropha curcas]	-	-	-	-	-	-	-
Chromosome01	27899101	27899300	*	0.000123446	0.00551312	29.9346	Manes_01G178400	Genebody	At4g28010	PREDICTED: pentatricopeptide repeat-containing protein At4g28010 [Jatropha curcas]	-	-	-	-	-	-	-
Chromosome01	27910801	27911000	*	0.00084012	0.0246048	25.3782	Manes_01G178600	Genebody	SMG7	PREDICTED: protein SMG7 isoform X1 [Jatropha curcas]	Genetic Information Processing	Translation	ko03015//mRNA surveillance pathway	K14409	GO:0043231//intracellular membrane-bounded organelle	-	GO:0000212//meiotic spindle organization;GO:0000280//nuclear division
Chromosome01	27917601	27917800	*	0.000306166	0.011323	28.7745	Manes_01G178700	Genebody	-	Hyp O-arabinosyltransferase homolog [Lotus japonicus]	-	-	-	-	-	-	-
Chromosome01	27917701	27917900	*	0.000306166	0.011323	28.7745	Manes_01G178700	Genebody	-	Hyp O-arabinosyltransferase homolog [Lotus japonicus]	-	-	-	-	-	-	-
Chromosome01	27920701	27920900	*	6.75393e-07	7.07026e-05	-32.3438	Manes_01G178700	Genebody	-	Hyp O-arabinosyltransferase homolog [Lotus japonicus]	-	-	-	-	-	-	-
Chromosome01	27920801	27921000	*	8.95108e-07	9.0131e-05	-38.5284	Manes_01G178700	Genebody	-	Hyp O-arabinosyltransferase homolog [Lotus japonicus]	-	-	-	-	-	-	-
Chromosome01	27947001	27947200	*	0.000229965	0.00904762	-27.5129	Manes_01G179100	Genebody	At5g01110	PREDICTED: pentatricopeptide repeat-containing protein At5g01110 [Ricinus communis]	-	-	-	-	-	-	-
Chromosome01	27955801	27956000	*	1.53922e-08	2.58797e-06	-32.967	Manes_01G179300	Genebody	At5g01110	PREDICTED: pentatricopeptide repeat-containing protein At5g01110-like [Populus euphratica]	-	-	-	-	-	-	-
Chromosome01	27955901	27956100	*	2.03206e-09	4.24512e-07	-29.0685	Manes_01G179300	Genebody	At5g01110	PREDICTED: pentatricopeptide repeat-containing protein At5g01110-like [Populus euphratica]	-	-	-	-	-	-	-
Chromosome01	27968601	27968800	*	2.90564e-11	8.9425e-09	-25.4144	Manes_01G179600	Genebody	-	hypothetical protein MANES_01G179600 [Manihot esculenta]	-	-	-	-	-	-	-
Chromosome01	27968701	27968900	*	2.90564e-11	8.9425e-09	-25.4144	Manes_01G179600	Genebody	-	hypothetical protein MANES_01G179600 [Manihot esculenta]	-	-	-	-	-	-	-
Chromosome01	27975601	27975800	*	1.93978e-11	6.1659e-09	-37.0787	Manes_01G179700	Genebody	AKR2	PREDICTED: ankyrin repeat-containing protein P16F5.05c [Ricinus communis]	-	-	-	-	-	-	-
Chromosome01	27982801	27983000	*	8.64323e-05	0.00413455	-37.7941	Manes_01G179800	Genebody	SPP	PREDICTED: signal peptide peptidase [Jatropha curcas]	-	-	-	-	GO:0031224//intrinsic component of membrane	GO:0004175//endopeptidase activity	GO:0009856//pollination;GO:0016485//protein processing;GO:0048229//gametophyte development
Chromosome01	27994301	27994500	*	0.000633025	0.019839	-26.9906	Manes_01G179900	Genebody	Nkx2-6	PREDICTED: homeobox protein 10 isoform X1 [Jatropha curcas]	-	-	-	-	GO:0043231//intracellular membrane-bounded organelle	GO:0001071//nucleic acid binding transcription factor activity;GO:0003677//DNA binding	GO:0006351//transcription, DNA-templated
Chromosome01	28001801	28002000	*	5.39925e-09	1.01962e-06	-33.7046	Manes_01G180100	Genebody	UVR8	Regulator of chromosome condensation (RCC1) family with FYVE zinc finger domain isoform 1 [Theobroma cacao]	-	-	-	-	GO:0016020//membrane;GO:0044444//cytoplasmic part	GO:0008289//lipid binding;GO:0043169//cation binding	GO:0051220//cytoplasmic sequestering of protein
Chromosome01	28001901	28002100	*	2.93249e-10	7.35627e-08	-35.8641	Manes_01G180100	Genebody	UVR8	Regulator of chromosome condensation (RCC1) family with FYVE zinc finger domain isoform 1 [Theobroma cacao]	-	-	-	-	GO:0016020//membrane;GO:0044444//cytoplasmic part	GO:0008289//lipid binding;GO:0043169//cation binding	GO:0051220//cytoplasmic sequestering of protein
Chromosome01	28003201	28003400	*	0.00152096	0.0383462	-26.746	Manes_01G180100	Genebody	UVR8	Regulator of chromosome condensation (RCC1) family with FYVE zinc finger domain isoform 1 [Theobroma cacao]	-	-	-	-	GO:0016020//membrane;GO:0044444//cytoplasmic part	GO:0008289//lipid binding;GO:0043169//cation binding	GO:0051220//cytoplasmic sequestering of protein
Chromosome01	28003301	28003500	*	2.33656e-05	0.00141609	-26.082	Manes_01G180100	Genebody	UVR8	Regulator of chromosome condensation (RCC1) family with FYVE zinc finger domain isoform 1 [Theobroma cacao]	-	-	-	-	GO:0016020//membrane;GO:0044444//cytoplasmic part	GO:0008289//lipid binding;GO:0043169//cation binding	GO:0051220//cytoplasmic sequestering of protein
Chromosome01	28005601	28005800	*	0.000157515	0.00670221	33.3091	Manes_01G180100	Genebody	UVR8	Regulator of chromosome condensation (RCC1) family with FYVE zinc finger domain isoform 1 [Theobroma cacao]	-	-	-	-	GO:0016020//membrane;GO:0044444//cytoplasmic part	GO:0008289//lipid binding;GO:0043169//cation binding	GO:0051220//cytoplasmic sequestering of protein
Chromosome01	28005901	28006100	*	2.98059e-16	1.96167e-13	54.5075	Manes_01G180100	Genebody	UVR8	Regulator of chromosome condensation (RCC1) family with FYVE zinc finger domain isoform 1 [Theobroma cacao]	-	-	-	-	GO:0016020//membrane;GO:0044444//cytoplasmic part	GO:0008289//lipid binding;GO:0043169//cation binding	GO:0051220//cytoplasmic sequestering of protein
Chromosome01	28006001	28006200	*	2.69806e-11	8.35301e-09	57.6271	Manes_01G180100	Genebody	UVR8	Regulator of chromosome condensation (RCC1) family with FYVE zinc finger domain isoform 1 [Theobroma cacao]	-	-	-	-	GO:0016020//membrane;GO:0044444//cytoplasmic part	GO:0008289//lipid binding;GO:0043169//cation binding	GO:0051220//cytoplasmic sequestering of protein
Chromosome01	28028101	28028300	*	0.00163927	0.0405165	-25.0794	Manes_01G180500	Genebody	romo1	PREDICTED: reactive oxygen species modulator 1 [Jatropha curcas]	-	-	-	-	-	-	-
Chromosome01	28032101	28032300	*	2.08252e-06	0.000185836	-30.7692	Manes_01G180600	Genebody	WAKL21	PREDICTED: wall-associated receptor kinase-like 18 [Ziziphus jujuba]	-	-	-	-	-	GO:0016772//transferase activity, transferring phosphorus-containing groups	GO:0008152//metabolic process
Chromosome01	28046801	28047000	*	1.42267e-07	1.83425e-05	31.6327	Manes_01G181200	Genebody	FIS1A	PREDICTED: mitochondrial fission 1 protein A-like [Populus euphratica]	-	-	-	-	-	-	GO:0007005//mitochondrion organization;GO:0007031//peroxisome organization
Chromosome01	28060301	28060500	*	0.000595776	0.0189373	29.2101	Manes_01G181500	Genebody	At1g34470	PREDICTED: probable magnesium transporter NIPA6 isoform X1 [Jatropha curcas]	-	-	-	-	-	GO:0046873//metal ion transmembrane transporter activity	GO:0070838//divalent metal ion transport
Chromosome01	28146101	28146300	*	1.13322e-12	4.46125e-10	43.8776	Manes_01G182500	Genebody	At4g10955	PREDICTED: GDSL esterase/lipase At4g10955-like [Citrus sinensis]	-	-	-	-	-	GO:0016787//hydrolase activity	-
Chromosome01	28146201	28146400	*	1.11908e-06	0.00010918	34.0655	Manes_01G182500	Genebody	At4g10955	PREDICTED: GDSL esterase/lipase At4g10955-like [Citrus sinensis]	-	-	-	-	-	GO:0016787//hydrolase activity	-
Chromosome01	28199701	28199900	*	8.91757e-08	1.22091e-05	27	Manes_01G182900	Genebody	At4g17620	PREDICTED: decapping nuclease DXO homolog, chloroplastic [Jatropha curcas]	-	-	-	-	-	-	-
Chromosome01	28206401	28206600	*	0.00180586	0.0434809	30.2047	Manes_01G183000	Genebody	Dpp8	PREDICTED: dipeptidyl peptidase 8 [Jatropha curcas]	-	-	-	-	GO:0044444//cytoplasmic part	GO:0070011//peptidase activity, acting on L-amino acid peptides	GO:0016485//protein processing
Chromosome01	28213701	28213900	*	8.21912e-13	3.31112e-10	-44.2444	Manes_01G183100	Genebody	CBL4	PREDICTED: calcineurin B-like protein 7 isoform X2 [Jatropha curcas]	-	-	-	-	-	GO:0046872//metal ion binding	GO:0006875//cellular metal ion homeostasis;GO:0006971//hypotonic response;GO:0009593//detection of chemical stimulus
Chromosome01	28214801	28215000	*	1.76422e-05	0.00112264	-31.5706	Manes_01G183100	Genebody	CBL4	PREDICTED: calcineurin B-like protein 7 isoform X2 [Jatropha curcas]	-	-	-	-	-	GO:0046872//metal ion binding	GO:0006875//cellular metal ion homeostasis;GO:0006971//hypotonic response;GO:0009593//detection of chemical stimulus
Chromosome01	28242101	28242300	*	3.92853e-06	0.000318602	-26.6547	Manes_01G183500	Genebody	DMS3	gamma-irradiation and mitomycin c induced 1 [Arabidopsis thaliana]	-	-	-	-	-	-	-
Chromosome01	28242401	28242600	*	1.27983e-16	8.83346e-14	-51.4071	Manes_01G183500	Genebody	DMS3	gamma-irradiation and mitomycin c induced 1 [Arabidopsis thaliana]	-	-	-	-	-	-	-
Chromosome01	28243101	28243300	*	0.000407525	0.0141528	-39.3107	Manes_01G183500	Genebody	DMS3	gamma-irradiation and mitomycin c induced 1 [Arabidopsis thaliana]	-	-	-	-	-	-	-
Chromosome01	28243401	28243600	*	7.10479e-09	1.30344e-06	-39.726	Manes_01G183500	Genebody	DMS3	gamma-irradiation and mitomycin c induced 1 [Arabidopsis thaliana]	-	-	-	-	-	-	-
Chromosome01	28243901	28244100	*	1.79581e-14	9.3346e-12	-43.043	Manes_01G183500	Genebody	DMS3	gamma-irradiation and mitomycin c induced 1 [Arabidopsis thaliana]	-	-	-	-	-	-	-
Chromosome01	28244001	28244200	*	2.77423e-12	1.02171e-09	-35.1667	Manes_01G183500	Genebody	DMS3	gamma-irradiation and mitomycin c induced 1 [Arabidopsis thaliana]	-	-	-	-	-	-	-
Chromosome01	28246101	28246300	*	6.74324e-13	2.75894e-10	-43.5897	Manes_01G183500	Genebody	DMS3	gamma-irradiation and mitomycin c induced 1 [Arabidopsis thaliana]	-	-	-	-	-	-	-
Chromosome01	28246801	28247000	*	5.92549e-17	4.25915e-14	-57.3034	Manes_01G183500	Genebody	DMS3	gamma-irradiation and mitomycin c induced 1 [Arabidopsis thaliana]	-	-	-	-	-	-	-
Chromosome01	28247301	28247500	*	8.03946e-10	1.83877e-07	-32.3944	Manes_01G183500	Genebody	DMS3	gamma-irradiation and mitomycin c induced 1 [Arabidopsis thaliana]	-	-	-	-	-	-	-
Chromosome01	28247701	28247900	*	2.31929e-11	7.27146e-09	-40.3875	Manes_01G183500	Genebody	DMS3	gamma-irradiation and mitomycin c induced 1 [Arabidopsis thaliana]	-	-	-	-	-	-	-
Chromosome01	28248001	28248200	*	8.02829e-10	1.83697e-07	-35.7798	Manes_01G183500	Genebody	DMS3	gamma-irradiation and mitomycin c induced 1 [Arabidopsis thaliana]	-	-	-	-	-	-	-
Chromosome01	28248101	28248300	*	1.68865e-11	5.4324e-09	-42.5926	Manes_01G183500	Genebody	DMS3	gamma-irradiation and mitomycin c induced 1 [Arabidopsis thaliana]	-	-	-	-	-	-	-
Chromosome01	28248301	28248500	*	3.17441e-09	6.32932e-07	-33.9989	Manes_01G183500	Genebody	DMS3	gamma-irradiation and mitomycin c induced 1 [Arabidopsis thaliana]	-	-	-	-	-	-	-
Chromosome01	28248401	28248600	*	1.91028e-16	1.28895e-13	-52.3322	Manes_01G183500	Genebody	DMS3	gamma-irradiation and mitomycin c induced 1 [Arabidopsis thaliana]	-	-	-	-	-	-	-
Chromosome01	28249601	28249800	*	4.4418e-18	3.63234e-15	-57.0175	Manes_01G183500	Genebody	DMS3	gamma-irradiation and mitomycin c induced 1 [Arabidopsis thaliana]	-	-	-	-	-	-	-
Chromosome01	28250201	28250400	*	2.08619e-22	2.66327e-19	-44.5087	Manes_01G183500	Genebody	DMS3	gamma-irradiation and mitomycin c induced 1 [Arabidopsis thaliana]	-	-	-	-	-	-	-
Chromosome01	28253801	28254000	*	3.50618e-07	4.01952e-05	-37.5	Manes_01G183500	Genebody	DMS3	gamma-irradiation and mitomycin c induced 1 [Arabidopsis thaliana]	-	-	-	-	-	-	-
Chromosome01	28253901	28254100	*	9.3028e-05	0.00438813	-29.8507	Manes_01G183500	Genebody	DMS3	gamma-irradiation and mitomycin c induced 1 [Arabidopsis thaliana]	-	-	-	-	-	-	-
Chromosome01	28255301	28255500	*	1.14713e-05	0.000784327	-37.9687	Manes_01G183500	Genebody	DMS3	gamma-irradiation and mitomycin c induced 1 [Arabidopsis thaliana]	-	-	-	-	-	-	-
Chromosome01	28255401	28255600	*	2.956e-13	1.28196e-10	-54.2169	Manes_01G183500	Genebody	DMS3	gamma-irradiation and mitomycin c induced 1 [Arabidopsis thaliana]	-	-	-	-	-	-	-
Chromosome01	28268901	28269100	*	9.70423e-10	2.17692e-07	-25.1852	Manes_01G183900	Genebody	BH0283	PREDICTED: uncharacterized isomerase BH0283-like [Ricinus communis]	-	-	-	-	GO:0044444//cytoplasmic part	-	GO:0008152//metabolic process
Chromosome01	28280201	28280400	*	9.61381e-08	1.30431e-05	33.7357	Manes_01G184000	Genebody	-	starch synthase isoform I [Manihot esculenta]	Metabolism;Metabolism;Metabolism	Global and overview maps;Global and overview maps;Carbohydrate metabolism	ko01100//Metabolic pathways;ko01110//Biosynthesis of secondary metabolites;ko00500//Starch and sucrose metabolism	K00703;K00703;K00703	GO:0009532//plastid stroma	GO:0046527//glucosyltransferase activity	GO:0006073//cellular glucan metabolic process;GO:0009059//macromolecule biosynthetic process
Chromosome01	28280501	28280700	*	0.000553741	0.0179132	33.0357	Manes_01G184000	Genebody	-	starch synthase isoform I [Manihot esculenta]	Metabolism;Metabolism;Metabolism	Global and overview maps;Global and overview maps;Carbohydrate metabolism	ko01100//Metabolic pathways;ko01110//Biosynthesis of secondary metabolites;ko00500//Starch and sucrose metabolism	K00703;K00703;K00703	GO:0009532//plastid stroma	GO:0046527//glucosyltransferase activity	GO:0006073//cellular glucan metabolic process;GO:0009059//macromolecule biosynthetic process
Chromosome01	28280601	28280800	*	0.000553741	0.0179132	33.0357	Manes_01G184000	Genebody	-	starch synthase isoform I [Manihot esculenta]	Metabolism;Metabolism;Metabolism	Global and overview maps;Global and overview maps;Carbohydrate metabolism	ko01100//Metabolic pathways;ko01110//Biosynthesis of secondary metabolites;ko00500//Starch and sucrose metabolism	K00703;K00703;K00703	GO:0009532//plastid stroma	GO:0046527//glucosyltransferase activity	GO:0006073//cellular glucan metabolic process;GO:0009059//macromolecule biosynthetic process
Chromosome01	28291501	28291700	*	7.40264e-08	1.03612e-05	-40.2866	Manes_01G184200	Genebody	-	Tripartite motif-containing 29 [Gossypium arboreum]	-	-	-	-	-	-	-
Chromosome01	28291601	28291800	*	3.96616e-06	0.000321176	-36.5007	Manes_01G184200	Genebody	-	Tripartite motif-containing 29 [Gossypium arboreum]	-	-	-	-	-	-	-
Chromosome01	28300101	28300300	*	1.14275e-07	1.51744e-05	35.1134	Manes_01G184200	Genebody	-	Tripartite motif-containing 29 [Gossypium arboreum]	-	-	-	-	-	-	-
Chromosome01	28310601	28310800	*	1.32647e-05	0.000884097	-29.6875	Manes_01G184300	Genebody	-	PREDICTED: trichohyalin [Ricinus communis]	-	-	-	-	-	-	-
Chromosome01	28315501	28315700	*	0.00124663	0.0331027	-27.381	Manes_01G184500	Genebody	LSM8	PREDICTED: sm-like protein LSM8 [Jatropha curcas]	Genetic Information Processing;Genetic Information Processing	Transcription;Folding, sorting and degradation	ko03040//Spliceosome;ko03018//RNA degradation	K12627;K12627	-	-	-
Chromosome01	28325901	28326100	*	3.42038e-05	0.0019421	-31.9406	Manes_01G184800	Genebody	ABIL2	PREDICTED: protein ABIL2 [Jatropha curcas]	-	-	-	-	GO:0005856//cytoskeleton	-	GO:0000904//cell morphogenesis involved in differentiation;GO:0022622//root system development
Chromosome01	28326301	28326500	*	2.39013e-18	2.01616e-15	-39.3064	Manes_01G184800	Genebody	ABIL2	PREDICTED: protein ABIL2 [Jatropha curcas]	-	-	-	-	GO:0005856//cytoskeleton	-	GO:0000904//cell morphogenesis involved in differentiation;GO:0022622//root system development
Chromosome01	28326401	28326600	*	1.98443e-13	8.86342e-11	-44.898	Manes_01G184800	Genebody	ABIL2	PREDICTED: protein ABIL2 [Jatropha curcas]	-	-	-	-	GO:0005856//cytoskeleton	-	GO:0000904//cell morphogenesis involved in differentiation;GO:0022622//root system development
Chromosome01	28333201	28333400	*	0.000147529	0.00635954	26.464	Manes_01G184900	Genebody	-	hypothetical protein MANES_01G184900 [Manihot esculenta]	-	-	-	-	-	-	-
Chromosome01	28333201	28333400	*	0.000147529	0.00635954	26.464	Manes_01G185000	Genebody	fac-dex	Alpha/beta-Hydrolases superfamily protein [Theobroma cacao]	-	-	-	-	-	-	-
Chromosome01	28333301	28333500	*	4.11506e-06	0.00033116	30.7398	Manes_01G185000	Genebody	fac-dex	Alpha/beta-Hydrolases superfamily protein [Theobroma cacao]	-	-	-	-	-	-	-
Chromosome01	28355301	28355500	*	1.30796e-11	4.28659e-09	-43.1034	Manes_01G185200	Genebody	APY6	PREDICTED: probable apyrase 6 isoform X1 [Jatropha curcas]	Metabolism;Metabolism	Nucleotide metabolism;Nucleotide metabolism	ko00230//Purine metabolism;ko00240//Pyrimidine metabolism	K01510;K01510	GO:0043231//intracellular membrane-bounded organelle	GO:0003824//catalytic activity	GO:0009900//dehiscence;GO:0010208//pollen wall assembly
Chromosome01	28355501	28355700	*	1.32546e-13	6.08443e-11	47.619	Manes_01G185200	Genebody	APY6	PREDICTED: probable apyrase 6 isoform X1 [Jatropha curcas]	Metabolism;Metabolism	Nucleotide metabolism;Nucleotide metabolism	ko00230//Purine metabolism;ko00240//Pyrimidine metabolism	K01510;K01510	GO:0043231//intracellular membrane-bounded organelle	GO:0003824//catalytic activity	GO:0009900//dehiscence;GO:0010208//pollen wall assembly
Chromosome01	28365101	28365300	*	1.70389e-05	0.0010909	-33.5801	Manes_01G185400	Genebody	SUD1	zinc finger family protein [Populus trichocarpa]	-	-	-	-	-	GO:0019787//ubiquitin-like protein transferase activity;GO:0046914//transition metal ion binding	GO:0032446//protein modification by small protein conjugation
Chromosome01	28365201	28365400	*	1.70389e-05	0.0010909	-33.5801	Manes_01G185400	Genebody	SUD1	zinc finger family protein [Populus trichocarpa]	-	-	-	-	-	GO:0019787//ubiquitin-like protein transferase activity;GO:0046914//transition metal ion binding	GO:0032446//protein modification by small protein conjugation
Chromosome01	28380401	28380600	*	0.000315962	0.0116033	29.4025	Manes_01G185700	Genebody	MEE12	PREDICTED: TATA box-binding protein-associated factor RNA polymerase I subunit B [Ricinus communis]	-	-	-	-	-	-	-
Chromosome01	28390401	28390600	*	0.000527171	0.017251	-25.9146	Manes_01G185900	Genebody	RPL34	60S ribosomal protein L34A [Hevea brasiliensis]	Genetic Information Processing	Translation	ko03010//Ribosome	K02915	GO:0030529//intracellular ribonucleoprotein complex	GO:0005198//structural molecule activity	GO:0010467//gene expression
Chromosome01	28407601	28407800	*	2.28533e-06	0.000201131	-32.0496	Manes_01G186200	Genebody	At1g26850	PREDICTED: probable methyltransferase PMT2 isoform X2 [Jatropha curcas]	-	-	-	-	GO:0043231//intracellular membrane-bounded organelle	GO:0016741//transferase activity, transferring one-carbon groups	GO:0008152//metabolic process
Chromosome01	28412101	28412300	*	4.03988e-11	1.2115e-08	-43.3735	Manes_01G186200	Genebody	At1g26850	PREDICTED: probable methyltransferase PMT2 isoform X2 [Jatropha curcas]	-	-	-	-	GO:0043231//intracellular membrane-bounded organelle	GO:0016741//transferase activity, transferring one-carbon groups	GO:0008152//metabolic process
Chromosome01	28412201	28412400	*	4.34634e-14	2.14376e-11	-44.9106	Manes_01G186200	Genebody	At1g26850	PREDICTED: probable methyltransferase PMT2 isoform X2 [Jatropha curcas]	-	-	-	-	GO:0043231//intracellular membrane-bounded organelle	GO:0016741//transferase activity, transferring one-carbon groups	GO:0008152//metabolic process
Chromosome01	28418101	28418300	*	3.20367e-06	0.000268053	25	Manes_01G186400	Genebody	SBH2	PREDICTED: sphinganine C4-monooxygenase 1 isoform X1 [Ricinus communis]	Metabolism;Metabolism	Global and overview maps;Lipid metabolism	ko01100//Metabolic pathways;ko00600//Sphingolipid metabolism	K04713;K04713	GO:0031224//intrinsic component of membrane;GO:0043231//intracellular membrane-bounded organelle	GO:0016709//oxidoreductase activity, acting on paired donors, with incorporation or reduction of molecular oxygen, NAD(P)H as one donor, and incorporation of one atom of oxygen;GO:0046914//transition metal ion binding	GO:0006631//fatty acid metabolic process;GO:0009639//response to red or far red light;GO:0030148//sphingolipid biosynthetic process
Chromosome01	28448601	28448800	*	7.02923e-06	0.00052004	34.0039	Manes_01G186800	Genebody	mog1	PREDICTED: probable ran guanine nucleotide release factor [Jatropha curcas]	-	-	-	-	-	-	-
Chromosome01	28490501	28490700	*	9.57387e-05	0.00448842	36.2469	Manes_01G187500	Genebody	-	hypothetical protein MANES_01G187500 [Manihot esculenta]	-	-	-	-	-	-	-
Chromosome01	28490601	28490800	*	0.000145032	0.00627437	28.6016	Manes_01G187600	Genebody	SKIP11	PREDICTED: F-box/kelch-repeat protein SKIP11-like [Jatropha curcas]	-	-	-	-	-	-	-
Chromosome01	28516201	28516400	*	1.8863e-06	0.000170734	32.3088	Manes_01G187800	Genebody	BPA1	PREDICTED: binding partner of ACD11 1 [Ricinus communis]	-	-	-	-	-	GO:0036094//small molecule binding;GO:0097159//organic cyclic compound binding	-
Chromosome01	28548701	28548900	*	0.000195739	0.00796849	-26.1249	Manes_01G188000	Genebody	Mybl2	myb family transcription factor family protein [Populus trichocarpa]	-	-	-	-	-	GO:0003676//nucleic acid binding	-
Chromosome01	28548901	28549100	*	2.10476e-06	0.000187565	29.4913	Manes_01G188000	Genebody	Mybl2	myb family transcription factor family protein [Populus trichocarpa]	-	-	-	-	-	GO:0003676//nucleic acid binding	-
Chromosome01	28553301	28553500	*	0.000213564	0.00853877	30.6502	Manes_01G188100	Genebody	UTR3	UDP-galactose transporter 3 isoform 1 [Theobroma cacao]	-	-	-	-	GO:0031227//intrinsic component of endoplasmic reticulum membrane;GO:0031228//intrinsic component of Golgi membrane	GO:0015165//pyrimidine nucleotide-sugar transmembrane transporter activity	GO:0006984//ER-nucleus signaling pathway;GO:0015785//UDP-galactose transport;GO:0048229//gametophyte development
Chromosome01	28568001	28568200	*	3.97982e-17	2.91389e-14	-56.5657	Manes_01G188200	Genebody	APK2B	KINASE 2B family protein [Populus trichocarpa]	-	-	-	-	GO:0016020//membrane;GO:0043231//intracellular membrane-bounded organelle	GO:0004713//protein tyrosine kinase activity;GO:0032550//purine ribonucleoside binding	GO:0006468//protein phosphorylation
Chromosome01	28568501	28568700	*	1.19565e-06	0.000115511	-39.7695	Manes_01G188200	Genebody	APK2B	KINASE 2B family protein [Populus trichocarpa]	-	-	-	-	GO:0016020//membrane;GO:0043231//intracellular membrane-bounded organelle	GO:0004713//protein tyrosine kinase activity;GO:0032550//purine ribonucleoside binding	GO:0006468//protein phosphorylation
Chromosome01	28568601	28568800	*	0.00201618	0.0470674	-25.3765	Manes_01G188200	Genebody	APK2B	KINASE 2B family protein [Populus trichocarpa]	-	-	-	-	GO:0016020//membrane;GO:0043231//intracellular membrane-bounded organelle	GO:0004713//protein tyrosine kinase activity;GO:0032550//purine ribonucleoside binding	GO:0006468//protein phosphorylation
Chromosome01	28571001	28571200	*	2.92696e-06	0.000248182	41.6268	Manes_01G188200	Genebody	APK2B	KINASE 2B family protein [Populus trichocarpa]	-	-	-	-	GO:0016020//membrane;GO:0043231//intracellular membrane-bounded organelle	GO:0004713//protein tyrosine kinase activity;GO:0032550//purine ribonucleoside binding	GO:0006468//protein phosphorylation
Chromosome01	28571101	28571300	*	7.19452e-06	0.000530426	36.9302	Manes_01G188200	Genebody	APK2B	KINASE 2B family protein [Populus trichocarpa]	-	-	-	-	GO:0016020//membrane;GO:0043231//intracellular membrane-bounded organelle	GO:0004713//protein tyrosine kinase activity;GO:0032550//purine ribonucleoside binding	GO:0006468//protein phosphorylation
Chromosome01	28571201	28571400	*	7.51104e-11	2.13926e-08	54.198	Manes_01G188200	Genebody	APK2B	KINASE 2B family protein [Populus trichocarpa]	-	-	-	-	GO:0016020//membrane;GO:0043231//intracellular membrane-bounded organelle	GO:0004713//protein tyrosine kinase activity;GO:0032550//purine ribonucleoside binding	GO:0006468//protein phosphorylation
Chromosome01	28571301	28571500	*	4.26544e-16	2.74771e-13	70.5882	Manes_01G188200	Genebody	APK2B	KINASE 2B family protein [Populus trichocarpa]	-	-	-	-	GO:0016020//membrane;GO:0043231//intracellular membrane-bounded organelle	GO:0004713//protein tyrosine kinase activity;GO:0032550//purine ribonucleoside binding	GO:0006468//protein phosphorylation
Chromosome01	28583901	28584100	*	2.52499e-10	6.42521e-08	-41.3333	Manes_01G188600	Genebody	-	hypothetical protein MANES_01G188600 [Manihot esculenta]	-	-	-	-	-	-	-
Chromosome01	28585101	28585300	*	2.2514e-08	3.63031e-06	25.8065	Manes_01G188700	Genebody	PCMP-E76	PREDICTED: pentatricopeptide repeat-containing protein At2g13600-like [Jatropha curcas]	-	-	-	-	-	-	-
Chromosome01	28585401	28585600	*	0.000763106	0.0228789	25.5132	Manes_01G188700	Genebody	PCMP-E76	PREDICTED: pentatricopeptide repeat-containing protein At2g13600-like [Jatropha curcas]	-	-	-	-	-	-	-
Chromosome01	28605001	28605200	*	2.97287e-11	9.13692e-09	-43.0399	Manes_01G189200	Genebody	UBC2	PREDICTED: ubiquitin-conjugating enzyme E2 2 isoform X1 [Gossypium hirsutum]	Genetic Information Processing	Folding, sorting and degradation	ko04120//Ubiquitin mediated proteolysis	K10573	GO:0044444//cytoplasmic part	GO:0016879//ligase activity, forming carbon-nitrogen bonds	GO:0009411//response to UV;GO:0009887//organ morphogenesis;GO:0009908//flower development;GO:0016574//histone ubiquitination;GO:0019941//modification-dependent protein catabolic process
Chromosome01	28615501	28615700	*	0.000990525	0.027871	28.6388	Manes_01G189400	Genebody	-	Zinc knuckle family protein [Theobroma cacao]	-	-	-	-	-	GO:0046914//transition metal ion binding;GO:0097159//organic cyclic compound binding	-
Chromosome01	28625401	28625600	*	3.56452e-10	8.78112e-08	57.0946	Manes_01G189500	Genebody	-	T7N9.6 [Arabidopsis thaliana]	-	-	-	-	-	-	-
Chromosome01	28644901	28645100	*	1.28809e-05	0.000862695	35.0684	Manes_01G189800	Genebody	AMY3	PREDICTED: alpha-amylase 3, chloroplastic [Jatropha curcas]	-	-	-	-	GO:0009532//plastid stroma	GO:0016160//amylase activity;GO:0046872//metal ion binding	GO:0044238//primary metabolic process
Chromosome01	28655001	28655200	*	5.24059e-07	5.67946e-05	43.5613	Manes_01G189900	Genebody	-	PREDICTED: mitochondrial outer membrane protein porin of 36 kDa [Citrus sinensis]	-	-	-	-	GO:0031966//mitochondrial membrane	GO:0005244//voltage-gated ion channel activity	GO:0006820//anion transport;GO:0044763//single-organism cellular process
Chromosome01	28659101	28659300	*	5.38746e-07	5.81769e-05	29.8654	Manes_01G190000	Genebody	HIR1	PREDICTED: hypersensitive-induced response protein 2 [Ricinus communis]	-	-	-	-	-	-	-
Chromosome01	28720601	28720800	*	1.51291e-10	4.02718e-08	27.0346	Manes_01G190900	Genebody	PCMP-H88	BnaA04g15120D [Brassica napus]	-	-	-	-	-	-	-
Chromosome01	28720701	28720900	*	6.26587e-11	1.8122e-08	26.2787	Manes_01G190900	Genebody	PCMP-H88	BnaA04g15120D [Brassica napus]	-	-	-	-	-	-	-
Chromosome01	28762001	28762200	*	3.14658e-12	1.14896e-09	-42.1053	Manes_01G191600	Genebody	UVR8	PREDICTED: ultraviolet-B receptor UVR8 isoform X1 [Jatropha curcas]	-	-	-	-	-	-	-
Chromosome01	28762101	28762300	*	1.66927e-10	4.41077e-08	-39.0244	Manes_01G191600	Genebody	UVR8	PREDICTED: ultraviolet-B receptor UVR8 isoform X1 [Jatropha curcas]	-	-	-	-	-	-	-
Chromosome01	28772401	28772600	*	8.64365e-12	2.92199e-09	-38.5417	Manes_01G191800	Genebody	PTST	5'-AMP-activated protein kinase-like protein [Arabidopsis thaliana]	-	-	-	-	-	-	-
Chromosome01	28788501	28788700	*	8.99127e-19	7.93529e-16	56.0748	Manes_01G192000	Genebody	-	glycine-rich family protein [Populus trichocarpa]	-	-	-	-	GO:0044444//cytoplasmic part	-	-
Chromosome01	28788601	28788800	*	2.46412e-21	2.84257e-18	50.7246	Manes_01G192000	Genebody	-	glycine-rich family protein [Populus trichocarpa]	-	-	-	-	GO:0044444//cytoplasmic part	-	-
Chromosome01	28788701	28788900	*	1.17489e-11	3.8772e-09	41.6667	Manes_01G192000	Genebody	-	glycine-rich family protein [Populus trichocarpa]	-	-	-	-	GO:0044444//cytoplasmic part	-	-
Chromosome01	28789501	28789700	*	6.69292e-05	0.00336433	29.4949	Manes_01G192000	Genebody	-	glycine-rich family protein [Populus trichocarpa]	-	-	-	-	GO:0044444//cytoplasmic part	-	-
Chromosome01	28811001	28811200	*	0.000843547	0.0246814	-29.7633	Manes_01G192600	Genebody	ttc38	PREDICTED: tetratricopeptide repeat protein 38-like [Jatropha curcas]	-	-	-	-	-	-	-
Chromosome01	28827501	28827700	*	1.29424e-06	0.000123665	-37.9567	Manes_01G192900	Genebody	B3GALT19	PREDICTED: probable beta-1,3-galactosyltransferase 17 [Ricinus communis]	-	-	-	-	GO:0031224//intrinsic component of membrane;GO:0043231//intracellular membrane-bounded organelle	GO:0005488//binding;GO:0035250//UDP-galactosyltransferase activity	GO:0006464//cellular protein modification process
Chromosome01	28844501	28844700	*	8.90535e-09	1.5929e-06	25.0567	Manes_01G193200	Genebody	-	CW14 protein isoform 1 [Theobroma cacao]	-	-	-	-	-	-	-
Chromosome01	28844601	28844800	*	7.19057e-18	5.74013e-15	40.7729	Manes_01G193200	Genebody	-	CW14 protein isoform 1 [Theobroma cacao]	-	-	-	-	-	-	-
Chromosome01	28844701	28844900	*	1.13559e-07	1.50921e-05	31.6176	Manes_01G193200	Genebody	-	CW14 protein isoform 1 [Theobroma cacao]	-	-	-	-	-	-	-
Chromosome01	28875101	28875300	*	3.54977e-09	7.00094e-07	-30.7943	Manes_01G193500	Genebody	ALA3	PREDICTED: phospholipid-transporting ATPase 3 isoform X1 [Jatropha curcas]	-	-	-	-	GO:0031224//intrinsic component of membrane	GO:0003824//catalytic activity;GO:0005548//phospholipid transporter activity;GO:0008324//cation transmembrane transporter activity;GO:0032550//purine ribonucleoside binding;GO:0046872//metal ion binding	GO:0015914//phospholipid transport
Chromosome01	28877001	28877200	*	8.87084e-08	1.21532e-05	36.0728	Manes_01G193500	Genebody	ALA3	PREDICTED: phospholipid-transporting ATPase 3 isoform X1 [Jatropha curcas]	-	-	-	-	GO:0031224//intrinsic component of membrane	GO:0003824//catalytic activity;GO:0005548//phospholipid transporter activity;GO:0008324//cation transmembrane transporter activity;GO:0032550//purine ribonucleoside binding;GO:0046872//metal ion binding	GO:0015914//phospholipid transport
Chromosome01	28877101	28877300	*	8.87084e-08	1.21532e-05	36.0728	Manes_01G193500	Genebody	ALA3	PREDICTED: phospholipid-transporting ATPase 3 isoform X1 [Jatropha curcas]	-	-	-	-	GO:0031224//intrinsic component of membrane	GO:0003824//catalytic activity;GO:0005548//phospholipid transporter activity;GO:0008324//cation transmembrane transporter activity;GO:0032550//purine ribonucleoside binding;GO:0046872//metal ion binding	GO:0015914//phospholipid transport
Chromosome01	28880101	28880300	*	1.71221e-05	0.00109519	-37.1939	Manes_01G193500	Genebody	ALA3	PREDICTED: phospholipid-transporting ATPase 3 isoform X1 [Jatropha curcas]	-	-	-	-	GO:0031224//intrinsic component of membrane	GO:0003824//catalytic activity;GO:0005548//phospholipid transporter activity;GO:0008324//cation transmembrane transporter activity;GO:0032550//purine ribonucleoside binding;GO:0046872//metal ion binding	GO:0015914//phospholipid transport
Chromosome01	28882201	28882400	*	0.000170681	0.00714535	-37.5793	Manes_01G193500	Genebody	ALA3	PREDICTED: phospholipid-transporting ATPase 3 isoform X1 [Jatropha curcas]	-	-	-	-	GO:0031224//intrinsic component of membrane	GO:0003824//catalytic activity;GO:0005548//phospholipid transporter activity;GO:0008324//cation transmembrane transporter activity;GO:0032550//purine ribonucleoside binding;GO:0046872//metal ion binding	GO:0015914//phospholipid transport
Chromosome01	28882301	28882500	*	4.54625e-09	8.7469e-07	-32.8874	Manes_01G193500	Genebody	ALA3	PREDICTED: phospholipid-transporting ATPase 3 isoform X1 [Jatropha curcas]	-	-	-	-	GO:0031224//intrinsic component of membrane	GO:0003824//catalytic activity;GO:0005548//phospholipid transporter activity;GO:0008324//cation transmembrane transporter activity;GO:0032550//purine ribonucleoside binding;GO:0046872//metal ion binding	GO:0015914//phospholipid transport
Chromosome01	28886201	28886400	*	1.54619e-05	0.00100603	36.6667	Manes_01G193500	Genebody	ALA3	PREDICTED: phospholipid-transporting ATPase 3 isoform X1 [Jatropha curcas]	-	-	-	-	GO:0031224//intrinsic component of membrane	GO:0003824//catalytic activity;GO:0005548//phospholipid transporter activity;GO:0008324//cation transmembrane transporter activity;GO:0032550//purine ribonucleoside binding;GO:0046872//metal ion binding	GO:0015914//phospholipid transport
Chromosome01	28905301	28905500	*	2.72686e-08	4.30758e-06	28.7721	Manes_01G193800	Genebody	-	EST gb|ATTS0887 comes from this gene [Arabidopsis thaliana]	-	-	-	-	-	-	-
Chromosome01	28926501	28926700	*	3.10411e-07	3.61253e-05	-25.0303	Manes_01G194100	Genebody	-	PREDICTED: histone acetyltransferase HAC12 [Jatropha curcas]	-	-	-	-	-	-	-
Chromosome01	28935901	28936100	*	7.03793e-08	9.92645e-06	-29.1139	Manes_01G194300	Genebody	TOR1	PREDICTED: microtubule-associated protein TORTIFOLIA1 [Jatropha curcas]	-	-	-	-	-	-	-
Chromosome01	28948801	28949000	*	7.08976e-13	2.88784e-10	-58.3367	Manes_01G194400	Genebody	SNL4	PREDICTED: paired amphipathic helix protein Sin3-like 4 isoform X1 [Ricinus communis]	-	-	-	-	GO:0043231//intracellular membrane-bounded organelle	-	GO:0006351//transcription, DNA-templated
Chromosome01	28948901	28949100	*	1.72468e-07	2.17027e-05	-35.9551	Manes_01G194400	Genebody	SNL4	PREDICTED: paired amphipathic helix protein Sin3-like 4 isoform X1 [Ricinus communis]	-	-	-	-	GO:0043231//intracellular membrane-bounded organelle	-	GO:0006351//transcription, DNA-templated
Chromosome01	28949701	28949900	*	1.19666e-06	0.000115587	31.0078	Manes_01G194400	Genebody	SNL4	PREDICTED: paired amphipathic helix protein Sin3-like 4 isoform X1 [Ricinus communis]	-	-	-	-	GO:0043231//intracellular membrane-bounded organelle	-	GO:0006351//transcription, DNA-templated
Chromosome01	28950501	28950700	*	1.07326e-12	4.25211e-10	40.6944	Manes_01G194400	Genebody	SNL4	PREDICTED: paired amphipathic helix protein Sin3-like 4 isoform X1 [Ricinus communis]	-	-	-	-	GO:0043231//intracellular membrane-bounded organelle	-	GO:0006351//transcription, DNA-templated
Chromosome01	28950601	28950800	*	2.07806e-10	5.38137e-08	37.9014	Manes_01G194400	Genebody	SNL4	PREDICTED: paired amphipathic helix protein Sin3-like 4 isoform X1 [Ricinus communis]	-	-	-	-	GO:0043231//intracellular membrane-bounded organelle	-	GO:0006351//transcription, DNA-templated
Chromosome01	28953601	28953800	*	3.78968e-05	0.00211239	25.8844	Manes_01G194400	Genebody	SNL4	PREDICTED: paired amphipathic helix protein Sin3-like 4 isoform X1 [Ricinus communis]	-	-	-	-	GO:0043231//intracellular membrane-bounded organelle	-	GO:0006351//transcription, DNA-templated
Chromosome01	28953901	28954100	*	2.35007e-06	0.000206128	26.4352	Manes_01G194400	Genebody	SNL4	PREDICTED: paired amphipathic helix protein Sin3-like 4 isoform X1 [Ricinus communis]	-	-	-	-	GO:0043231//intracellular membrane-bounded organelle	-	GO:0006351//transcription, DNA-templated
Chromosome01	28957201	28957400	*	1.62634e-15	9.77406e-13	-48.7805	Manes_01G194500	Genebody	E1	PREDICTED: pyruvate dehydrogenase E1 component subunit alpha-1, mitochondrial isoform X1 [Jatropha curcas]	Metabolism;Metabolism;Metabolism;Metabolism;Metabolism;Metabolism	Global and overview maps;Global and overview maps;Global and overview maps;Carbohydrate metabolism;Carbohydrate metabolism;Carbohydrate metabolism	ko01100//Metabolic pathways;ko01110//Biosynthesis of secondary metabolites;ko01200//Carbon metabolism;ko00010//Glycolysis / Gluconeogenesis;ko00620//Pyruvate metabolism;ko00020//Citrate cycle (TCA cycle)	K00161;K00161;K00161;K00161;K00161;K00161	GO:0043227//membrane-bounded organelle	GO:0004738//pyruvate dehydrogenase activity	GO:0006091//generation of precursor metabolites and energy;GO:0044710//single-organism metabolic process
Chromosome01	28958501	28958700	*	6.97329e-08	9.84753e-06	-29.8277	Manes_01G194500	Genebody	E1	PREDICTED: pyruvate dehydrogenase E1 component subunit alpha-1, mitochondrial isoform X1 [Jatropha curcas]	Metabolism;Metabolism;Metabolism;Metabolism;Metabolism;Metabolism	Global and overview maps;Global and overview maps;Global and overview maps;Carbohydrate metabolism;Carbohydrate metabolism;Carbohydrate metabolism	ko01100//Metabolic pathways;ko01110//Biosynthesis of secondary metabolites;ko01200//Carbon metabolism;ko00010//Glycolysis / Gluconeogenesis;ko00620//Pyruvate metabolism;ko00020//Citrate cycle (TCA cycle)	K00161;K00161;K00161;K00161;K00161;K00161	GO:0043227//membrane-bounded organelle	GO:0004738//pyruvate dehydrogenase activity	GO:0006091//generation of precursor metabolites and energy;GO:0044710//single-organism metabolic process
Chromosome01	28961201	28961400	*	2.95991e-08	4.63431e-06	31.9444	Manes_01G194600	Genebody	VPS25	PREDICTED: vacuolar protein sorting-associated protein 25 [Jatropha curcas]	Cellular Processes	Transport and catabolism	ko04144//Endocytosis	K12189	-	-	-
Chromosome01	28963301	28963500	*	4.4709e-11	1.32856e-08	-47.5294	Manes_01G194600	Genebody	VPS25	PREDICTED: vacuolar protein sorting-associated protein 25 [Jatropha curcas]	Cellular Processes	Transport and catabolism	ko04144//Endocytosis	K12189	-	-	-
Chromosome01	28981601	28981800	*	0.0006801	0.0209698	27.4895	Manes_01G194900	Genebody	WVD2	PREDICTED: neurofilament heavy polypeptide isoform X1 [Vitis vinifera]	-	-	-	-	-	-	-
Chromosome01	28981901	28982100	*	0.000830312	0.0243919	32.38	Manes_01G194900	Genebody	WVD2	PREDICTED: neurofilament heavy polypeptide isoform X1 [Vitis vinifera]	-	-	-	-	-	-	-
Chromosome01	28983501	28983700	*	2.56193e-06	0.000221783	35.2338	Manes_01G194900	Genebody	WVD2	PREDICTED: neurofilament heavy polypeptide isoform X1 [Vitis vinifera]	-	-	-	-	-	-	-
Chromosome01	29004401	29004600	*	4.14977e-05	0.00227565	37.1618	Manes_01G195300	Genebody	Zmynd15	PREDICTED: zinc finger MYND domain-containing protein 15 isoform X1 [Jatropha curcas]	-	-	-	-	-	GO:0043169//cation binding	-
Chromosome01	29042101	29042300	*	5.47418e-06	0.000421423	39.5041	Manes_01G195900	Genebody	PCMP-H60	PREDICTED: pentatricopeptide repeat-containing protein At2g03880, mitochondrial [Jatropha curcas]	-	-	-	-	-	-	-
Chromosome01	29066001	29066200	*	1.37853e-06	0.000130628	-27.9461	Manes_01G196100	Genebody	ATJ16	PREDICTED: chaperone protein dnaJ 16 isoform X2 [Ricinus communis]	-	-	-	-	-	-	GO:0001101//response to acid chemical
Chromosome01	29070901	29071100	*	4.40542e-09	8.50994e-07	32.4654	Manes_01G196100	Genebody	ATJ16	PREDICTED: chaperone protein dnaJ 16 isoform X2 [Ricinus communis]	-	-	-	-	-	-	GO:0001101//response to acid chemical
Chromosome01	29103801	29104000	*	9.59061e-10	2.15417e-07	52.3274	Manes_01G196700	Genebody	POLL	PREDICTED: DNA polymerase beta [Jatropha curcas]	Genetic Information Processing;Genetic Information Processing	Replication and repair;Replication and repair	ko03410//Base excision repair;ko03450//Non-homologous end-joining	K03512;K03512	-	GO:0003676//nucleic acid binding;GO:0034061//DNA polymerase activity	GO:0000726//non-recombinational repair;GO:0006260//DNA replication;GO:0009411//response to UV
Chromosome01	29103901	29104100	*	1.25842e-06	0.000120727	32.3458	Manes_01G196700	Genebody	POLL	PREDICTED: DNA polymerase beta [Jatropha curcas]	Genetic Information Processing;Genetic Information Processing	Replication and repair;Replication and repair	ko03410//Base excision repair;ko03450//Non-homologous end-joining	K03512;K03512	-	GO:0003676//nucleic acid binding;GO:0034061//DNA polymerase activity	GO:0000726//non-recombinational repair;GO:0006260//DNA replication;GO:0009411//response to UV
Chromosome01	29104501	29104700	*	7.40258e-07	7.65034e-05	-28.1555	Manes_01G196700	Genebody	POLL	PREDICTED: DNA polymerase beta [Jatropha curcas]	Genetic Information Processing;Genetic Information Processing	Replication and repair;Replication and repair	ko03410//Base excision repair;ko03450//Non-homologous end-joining	K03512;K03512	-	GO:0003676//nucleic acid binding;GO:0034061//DNA polymerase activity	GO:0000726//non-recombinational repair;GO:0006260//DNA replication;GO:0009411//response to UV
Chromosome01	29104601	29104800	*	1.26807e-13	5.83521e-11	-40.3322	Manes_01G196700	Genebody	POLL	PREDICTED: DNA polymerase beta [Jatropha curcas]	Genetic Information Processing;Genetic Information Processing	Replication and repair;Replication and repair	ko03410//Base excision repair;ko03450//Non-homologous end-joining	K03512;K03512	-	GO:0003676//nucleic acid binding;GO:0034061//DNA polymerase activity	GO:0000726//non-recombinational repair;GO:0006260//DNA replication;GO:0009411//response to UV
Chromosome01	29104701	29104900	*	1.22202e-27	2.37869e-24	-57.5949	Manes_01G196700	Genebody	POLL	PREDICTED: DNA polymerase beta [Jatropha curcas]	Genetic Information Processing;Genetic Information Processing	Replication and repair;Replication and repair	ko03410//Base excision repair;ko03450//Non-homologous end-joining	K03512;K03512	-	GO:0003676//nucleic acid binding;GO:0034061//DNA polymerase activity	GO:0000726//non-recombinational repair;GO:0006260//DNA replication;GO:0009411//response to UV
Chromosome01	29104801	29105000	*	5.00958e-12	1.76373e-09	-38.2353	Manes_01G196700	Genebody	POLL	PREDICTED: DNA polymerase beta [Jatropha curcas]	Genetic Information Processing;Genetic Information Processing	Replication and repair;Replication and repair	ko03410//Base excision repair;ko03450//Non-homologous end-joining	K03512;K03512	-	GO:0003676//nucleic acid binding;GO:0034061//DNA polymerase activity	GO:0000726//non-recombinational repair;GO:0006260//DNA replication;GO:0009411//response to UV
Chromosome01	29145101	29145300	*	3.65781e-08	5.58566e-06	-25.5814	Manes_01G197200	Genebody	NAT7	PREDICTED: nucleobase-ascorbate transporter 7 [Jatropha curcas]	-	-	-	-	-	-	GO:0044763//single-organism cellular process;GO:0051234//establishment of localization
Chromosome01	29147201	29147400	*	1.11394e-14	5.96534e-12	-60	Manes_01G197200	Genebody	NAT7	PREDICTED: nucleobase-ascorbate transporter 7 [Jatropha curcas]	-	-	-	-	-	-	GO:0044763//single-organism cellular process;GO:0051234//establishment of localization
Chromosome01	29147301	29147500	*	1.11394e-14	5.96534e-12	-60	Manes_01G197200	Genebody	NAT7	PREDICTED: nucleobase-ascorbate transporter 7 [Jatropha curcas]	-	-	-	-	-	-	GO:0044763//single-organism cellular process;GO:0051234//establishment of localization
Chromosome01	29153101	29153300	*	6.15564e-10	1.44459e-07	-38.1563	Manes_01G197300	Genebody	lsm12a	PREDICTED: protein LSM12 homolog A-like [Jatropha curcas]	-	-	-	-	-	-	-
Chromosome01	29153201	29153400	*	1.23699e-05	0.000834178	-33.2223	Manes_01G197300	Genebody	lsm12a	PREDICTED: protein LSM12 homolog A-like [Jatropha curcas]	-	-	-	-	-	-	-
Chromosome01	29163101	29163300	*	3.25831e-09	6.47782e-07	-38.7247	Manes_01G197500	Genebody	-	GCN5-related N-acetyltransferase family protein [Populus trichocarpa]	-	-	-	-	-	GO:0016407//acetyltransferase activity	-
Chromosome01	29163101	29163300	*	3.25831e-09	6.47782e-07	-38.7247	Manes_01G197600	Genebody	PBS1	PREDICTED: serine/threonine-protein kinase PBS1 [Jatropha curcas]	-	-	-	-	-	GO:0004702//receptor signaling protein serine/threonine kinase activity;GO:0032550//purine ribonucleoside binding	GO:0032147//activation of protein kinase activity;GO:0035556//intracellular signal transduction
Chromosome01	29163201	29163400	*	1.9019e-07	2.36449e-05	-36.6896	Manes_01G197500	Genebody	-	GCN5-related N-acetyltransferase family protein [Populus trichocarpa]	-	-	-	-	-	GO:0016407//acetyltransferase activity	-
Chromosome01	29163201	29163400	*	1.9019e-07	2.36449e-05	-36.6896	Manes_01G197600	Genebody	PBS1	PREDICTED: serine/threonine-protein kinase PBS1 [Jatropha curcas]	-	-	-	-	-	GO:0004702//receptor signaling protein serine/threonine kinase activity;GO:0032550//purine ribonucleoside binding	GO:0032147//activation of protein kinase activity;GO:0035556//intracellular signal transduction
Chromosome01	29163901	29164100	*	1.75268e-06	0.0001603	-44.2949	Manes_01G197600	Genebody	PBS1	PREDICTED: serine/threonine-protein kinase PBS1 [Jatropha curcas]	-	-	-	-	-	GO:0004702//receptor signaling protein serine/threonine kinase activity;GO:0032550//purine ribonucleoside binding	GO:0032147//activation of protein kinase activity;GO:0035556//intracellular signal transduction
Chromosome01	29204701	29204900	*	1.53516e-14	8.04552e-12	48.1126	Manes_01G197900	Genebody	At5g40210	PREDICTED: WAT1-related protein At3g28050 isoform X1 [Ricinus communis]	-	-	-	-	-	-	-
Chromosome01	29204801	29205000	*	5.28763e-16	3.36567e-13	55.4472	Manes_01G197900	Genebody	At5g40210	PREDICTED: WAT1-related protein At3g28050 isoform X1 [Ricinus communis]	-	-	-	-	-	-	-
Chromosome01	29255301	29255500	*	0.000137379	0.00600994	-27.1429	Manes_01G198500	Genebody	At1g60070	PREDICTED: AP-1 complex subunit gamma-2-like [Jatropha curcas]	-	-	-	-	GO:0030119//AP-type membrane coat adaptor complex;GO:0043231//intracellular membrane-bounded organelle	GO:0022892//substrate-specific transporter activity	GO:0015031//protein transport
Chromosome01	29257201	29257400	*	8.02092e-05	0.00389649	-34.4567	Manes_01G198500	Genebody	At1g60070	PREDICTED: AP-1 complex subunit gamma-2-like [Jatropha curcas]	-	-	-	-	GO:0030119//AP-type membrane coat adaptor complex;GO:0043231//intracellular membrane-bounded organelle	GO:0022892//substrate-specific transporter activity	GO:0015031//protein transport
Chromosome01	29270001	29270200	*	1.00722e-06	9.95958e-05	-26.25	Manes_01G198600	Genebody	rpsP	Ribosomal protein S16 family protein [Theobroma cacao]	Genetic Information Processing	Translation	ko03010//Ribosome	K02959	GO:0009526//plastid envelope;GO:0030529//intracellular ribonucleoprotein complex	GO:0005198//structural molecule activity	GO:0010467//gene expression
Chromosome01	29282101	29282300	*	3.09703e-08	4.82373e-06	36.4548	Manes_01G198900	Genebody	TPS9	trehalose-6-phosphate synthase-6 [Hevea brasiliensis]	Metabolism;Metabolism	Global and overview maps;Carbohydrate metabolism	ko01100//Metabolic pathways;ko00500//Starch and sucrose metabolism	K16055;K16055	-	GO:0019203//carbohydrate phosphatase activity;GO:0035251//UDP-glucosyltransferase activity	GO:0005991//trehalose metabolic process;GO:0006796//phosphate-containing compound metabolic process
Chromosome01	29282501	29282700	*	7.3372e-05	0.0036266	25.641	Manes_01G198900	Genebody	TPS9	trehalose-6-phosphate synthase-6 [Hevea brasiliensis]	Metabolism;Metabolism	Global and overview maps;Carbohydrate metabolism	ko01100//Metabolic pathways;ko00500//Starch and sucrose metabolism	K16055;K16055	-	GO:0019203//carbohydrate phosphatase activity;GO:0035251//UDP-glucosyltransferase activity	GO:0005991//trehalose metabolic process;GO:0006796//phosphate-containing compound metabolic process
Chromosome01	29282801	29283000	*	4.95187e-08	7.28689e-06	27.2743	Manes_01G198900	Genebody	TPS9	trehalose-6-phosphate synthase-6 [Hevea brasiliensis]	Metabolism;Metabolism	Global and overview maps;Carbohydrate metabolism	ko01100//Metabolic pathways;ko00500//Starch and sucrose metabolism	K16055;K16055	-	GO:0019203//carbohydrate phosphatase activity;GO:0035251//UDP-glucosyltransferase activity	GO:0005991//trehalose metabolic process;GO:0006796//phosphate-containing compound metabolic process
Chromosome01	29283801	29284000	*	6.34685e-07	6.70415e-05	-29.7241	Manes_01G198900	Genebody	TPS9	trehalose-6-phosphate synthase-6 [Hevea brasiliensis]	Metabolism;Metabolism	Global and overview maps;Carbohydrate metabolism	ko01100//Metabolic pathways;ko00500//Starch and sucrose metabolism	K16055;K16055	-	GO:0019203//carbohydrate phosphatase activity;GO:0035251//UDP-glucosyltransferase activity	GO:0005991//trehalose metabolic process;GO:0006796//phosphate-containing compound metabolic process
Chromosome01	29284201	29284400	*	1.14703e-07	1.52205e-05	38.4777	Manes_01G198900	Genebody	TPS9	trehalose-6-phosphate synthase-6 [Hevea brasiliensis]	Metabolism;Metabolism	Global and overview maps;Carbohydrate metabolism	ko01100//Metabolic pathways;ko00500//Starch and sucrose metabolism	K16055;K16055	-	GO:0019203//carbohydrate phosphatase activity;GO:0035251//UDP-glucosyltransferase activity	GO:0005991//trehalose metabolic process;GO:0006796//phosphate-containing compound metabolic process
Chromosome01	29298201	29298400	*	7.77753e-05	0.00380145	33.8621	Manes_01G199100	Genebody	BET11	PREDICTED: bet1-like SNARE 1-1 [Jatropha curcas]	Genetic Information Processing	Folding, sorting and degradation	ko04130//SNARE interactions in vesicular transport	K08504	-	-	-
Chromosome01	29315001	29315200	*	2.013e-11	6.38023e-09	40.4504	Manes_01G199400	Genebody	XI-E	PREDICTED: myosin-9 isoform X1 [Ricinus communis]	-	-	-	-	GO:0015629//actin cytoskeleton;GO:0031224//intrinsic component of membrane	GO:0008092//cytoskeletal protein binding;GO:0017111//nucleoside-triphosphatase activity;GO:0032550//purine ribonucleoside binding;GO:0060089//molecular transducer activity	GO:0007154//cell communication
Chromosome01	29315401	29315600	*	3.5449e-07	4.05788e-05	47.1848	Manes_01G199400	Genebody	XI-E	PREDICTED: myosin-9 isoform X1 [Ricinus communis]	-	-	-	-	GO:0015629//actin cytoskeleton;GO:0031224//intrinsic component of membrane	GO:0008092//cytoskeletal protein binding;GO:0017111//nucleoside-triphosphatase activity;GO:0032550//purine ribonucleoside binding;GO:0060089//molecular transducer activity	GO:0007154//cell communication
Chromosome01	29315501	29315700	*	1.94318e-09	4.08111e-07	37.2755	Manes_01G199400	Genebody	XI-E	PREDICTED: myosin-9 isoform X1 [Ricinus communis]	-	-	-	-	GO:0015629//actin cytoskeleton;GO:0031224//intrinsic component of membrane	GO:0008092//cytoskeletal protein binding;GO:0017111//nucleoside-triphosphatase activity;GO:0032550//purine ribonucleoside binding;GO:0060089//molecular transducer activity	GO:0007154//cell communication
Chromosome01	29316801	29317000	*	1.18635e-07	1.56705e-05	-26.3285	Manes_01G199400	Genebody	XI-E	PREDICTED: myosin-9 isoform X1 [Ricinus communis]	-	-	-	-	GO:0015629//actin cytoskeleton;GO:0031224//intrinsic component of membrane	GO:0008092//cytoskeletal protein binding;GO:0017111//nucleoside-triphosphatase activity;GO:0032550//purine ribonucleoside binding;GO:0060089//molecular transducer activity	GO:0007154//cell communication
Chromosome01	29318901	29319100	*	6.15769e-05	0.00314466	25.2925	Manes_01G199400	Genebody	XI-E	PREDICTED: myosin-9 isoform X1 [Ricinus communis]	-	-	-	-	GO:0015629//actin cytoskeleton;GO:0031224//intrinsic component of membrane	GO:0008092//cytoskeletal protein binding;GO:0017111//nucleoside-triphosphatase activity;GO:0032550//purine ribonucleoside binding;GO:0060089//molecular transducer activity	GO:0007154//cell communication
Chromosome01	29319001	29319200	*	3.24545e-05	0.00185826	34.6977	Manes_01G199400	Genebody	XI-E	PREDICTED: myosin-9 isoform X1 [Ricinus communis]	-	-	-	-	GO:0015629//actin cytoskeleton;GO:0031224//intrinsic component of membrane	GO:0008092//cytoskeletal protein binding;GO:0017111//nucleoside-triphosphatase activity;GO:0032550//purine ribonucleoside binding;GO:0060089//molecular transducer activity	GO:0007154//cell communication
Chromosome01	29322201	29322400	*	5.78273e-08	8.36957e-06	-28.1818	Manes_01G199400	Genebody	XI-E	PREDICTED: myosin-9 isoform X1 [Ricinus communis]	-	-	-	-	GO:0015629//actin cytoskeleton;GO:0031224//intrinsic component of membrane	GO:0008092//cytoskeletal protein binding;GO:0017111//nucleoside-triphosphatase activity;GO:0032550//purine ribonucleoside binding;GO:0060089//molecular transducer activity	GO:0007154//cell communication
Chromosome01	29333401	29333600	*	5.59339e-07	6.00993e-05	43.3962	Manes_01G199900	Genebody	BHLH3	PREDICTED: transcription factor bHLH3 [Jatropha curcas]	-	-	-	-	-	GO:0005515//protein binding;GO:0016628//oxidoreductase activity, acting on the CH-CH group of donors, NAD or NADP as acceptor	GO:0044710//single-organism metabolic process
Chromosome01	29333801	29334000	*	2.19614e-05	0.0013469	-25	Manes_01G199900	Genebody	BHLH3	PREDICTED: transcription factor bHLH3 [Jatropha curcas]	-	-	-	-	-	GO:0005515//protein binding;GO:0016628//oxidoreductase activity, acting on the CH-CH group of donors, NAD or NADP as acceptor	GO:0044710//single-organism metabolic process
Chromosome01	29378501	29378700	*	0.000454198	0.0153789	26.1156	Manes_01G200200	Genebody	nubpl	PREDICTED: iron-sulfur protein NUBPL [Jatropha curcas]	-	-	-	-	GO:0043231//intracellular membrane-bounded organelle	-	-
Chromosome01	29385801	29386000	*	1.52846e-08	2.57176e-06	-35.8333	Manes_01G200400	Genebody	FLK	PREDICTED: poly(rC)-binding protein 3-like [Nicotiana sylvestris]	-	-	-	-	-	-	-
Chromosome01	29410301	29410500	*	9.35798e-07	9.35536e-05	-30.5556	Manes_01G200800	Genebody	WRKY21	WRKY transcription factor 28 [Manihot esculenta]	-	-	-	-	-	GO:0001071//nucleic acid binding transcription factor activity;GO:0003677//DNA binding;GO:0005515//protein binding	GO:0006351//transcription, DNA-templated
Chromosome01	29410401	29410600	*	8.98949e-08	1.22965e-05	-32.5301	Manes_01G200800	Genebody	WRKY21	WRKY transcription factor 28 [Manihot esculenta]	-	-	-	-	-	GO:0001071//nucleic acid binding transcription factor activity;GO:0003677//DNA binding;GO:0005515//protein binding	GO:0006351//transcription, DNA-templated
Chromosome01	29426101	29426300	*	6.67992e-05	0.00335891	-36.9318	Manes_01G201000	Genebody	GAT1	PREDICTED: GABA transporter 1-like [Jatropha curcas]	-	-	-	-	GO:0031224//intrinsic component of membrane	-	-
Chromosome01	29435201	29435400	*	4.48294e-18	3.66287e-15	-45.3901	Manes_01G201200	Genebody	DRIP1	PREDICTED: E3 ubiquitin protein ligase DRIP2 [Jatropha curcas]	-	-	-	-	-	GO:0019787//ubiquitin-like protein transferase activity;GO:0046914//transition metal ion binding	GO:0006950//response to stress;GO:0016567//protein ubiquitination
Chromosome01	29435301	29435500	*	9.0798e-20	8.96608e-17	-60.9524	Manes_01G201200	Genebody	DRIP1	PREDICTED: E3 ubiquitin protein ligase DRIP2 [Jatropha curcas]	-	-	-	-	-	GO:0019787//ubiquitin-like protein transferase activity;GO:0046914//transition metal ion binding	GO:0006950//response to stress;GO:0016567//protein ubiquitination
Chromosome01	29444501	29444700	*	0.000658913	0.0204641	-28.1718	Manes_01G201400	Genebody	POLR3H	PREDICTED: DNA-directed RNA polymerase III subunit RPC8 isoform X1 [Ricinus communis]	Metabolism;Metabolism;Metabolism;Genetic Information Processing	Global and overview maps;Nucleotide metabolism;Nucleotide metabolism;Transcription	ko01100//Metabolic pathways;ko00230//Purine metabolism;ko00240//Pyrimidine metabolism;ko03020//RNA polymerase	K03022;K03022;K03022;K03022	GO:0009536//plastid	GO:0034062//RNA polymerase activity	GO:0006631//fatty acid metabolic process;GO:0010467//gene expression
Chromosome01	29444701	29444900	*	4.68796e-07	5.16271e-05	34.9893	Manes_01G201400	Genebody	POLR3H	PREDICTED: DNA-directed RNA polymerase III subunit RPC8 isoform X1 [Ricinus communis]	Metabolism;Metabolism;Metabolism;Genetic Information Processing	Global and overview maps;Nucleotide metabolism;Nucleotide metabolism;Transcription	ko01100//Metabolic pathways;ko00230//Purine metabolism;ko00240//Pyrimidine metabolism;ko03020//RNA polymerase	K03022;K03022;K03022;K03022	GO:0009536//plastid	GO:0034062//RNA polymerase activity	GO:0006631//fatty acid metabolic process;GO:0010467//gene expression
Chromosome01	29450601	29450800	*	4.53661e-08	6.75943e-06	-47.7778	Manes_01G201500	Genebody	FBL17	PREDICTED: F-box/LRR-repeat protein 17 [Jatropha curcas]	-	-	-	-	GO:0031461//cullin-RING ubiquitin ligase complex;GO:0043073//germ cell nucleus	-	GO:0007067//mitotic nuclear division;GO:0009791//post-embryonic development;GO:0043161//proteasome-mediated ubiquitin-dependent protein catabolic process;GO:0048229//gametophyte development
Chromosome01	29450701	29450900	*	1.12945e-08	1.97059e-06	-48.8553	Manes_01G201500	Genebody	FBL17	PREDICTED: F-box/LRR-repeat protein 17 [Jatropha curcas]	-	-	-	-	GO:0031461//cullin-RING ubiquitin ligase complex;GO:0043073//germ cell nucleus	-	GO:0007067//mitotic nuclear division;GO:0009791//post-embryonic development;GO:0043161//proteasome-mediated ubiquitin-dependent protein catabolic process;GO:0048229//gametophyte development
Chromosome01	29467801	29468000	*	9.14401e-05	0.00432811	-25	Manes_01G201800	Genebody	At4g02580	PREDICTED: NADH dehydrogenase [ubiquinone] flavoprotein 2, mitochondrial [Jatropha curcas]	Metabolism;Metabolism	Global and overview maps;Energy metabolism	ko01100//Metabolic pathways;ko00190//Oxidative phosphorylation	K03943;K03943	GO:0005746//mitochondrial respiratory chain	GO:0046914//transition metal ion binding;GO:0050136//NADH dehydrogenase (quinone) activity;GO:0051536//iron-sulfur cluster binding	GO:0006950//response to stress;GO:0044710//single-organism metabolic process
Chromosome01	29468801	29469000	*	1.95337e-10	5.0858e-08	-44.4444	Manes_01G201800	Genebody	At4g02580	PREDICTED: NADH dehydrogenase [ubiquinone] flavoprotein 2, mitochondrial [Jatropha curcas]	Metabolism;Metabolism	Global and overview maps;Energy metabolism	ko01100//Metabolic pathways;ko00190//Oxidative phosphorylation	K03943;K03943	GO:0005746//mitochondrial respiratory chain	GO:0046914//transition metal ion binding;GO:0050136//NADH dehydrogenase (quinone) activity;GO:0051536//iron-sulfur cluster binding	GO:0006950//response to stress;GO:0044710//single-organism metabolic process
Chromosome01	29468901	29469100	*	1.74977e-07	2.19812e-05	-31.7757	Manes_01G201800	Genebody	At4g02580	PREDICTED: NADH dehydrogenase [ubiquinone] flavoprotein 2, mitochondrial [Jatropha curcas]	Metabolism;Metabolism	Global and overview maps;Energy metabolism	ko01100//Metabolic pathways;ko00190//Oxidative phosphorylation	K03943;K03943	GO:0005746//mitochondrial respiratory chain	GO:0046914//transition metal ion binding;GO:0050136//NADH dehydrogenase (quinone) activity;GO:0051536//iron-sulfur cluster binding	GO:0006950//response to stress;GO:0044710//single-organism metabolic process
Chromosome01	29479401	29479600	*	0.000157815	0.00671158	25.9552	Manes_01G202000	Genebody	tatB	PREDICTED: sec-independent protein translocase protein TatB-like isoform X1 [Prunus mume]	-	-	-	-	-	-	-
Chromosome01	29487601	29487800	*	0.000944568	0.026894	-25.726	Manes_01G202100	Genebody	TSA1	PREDICTED: tryptophan synthase alpha chain-like [Jatropha curcas]	Metabolism;Metabolism;Metabolism;Metabolism;Metabolism	Global and overview maps;Global and overview maps;Global and overview maps;Amino acid metabolism;Amino acid metabolism	ko01100//Metabolic pathways;ko01110//Biosynthesis of secondary metabolites;ko01230//Biosynthesis of amino acids;ko00260//Glycine, serine and threonine metabolism;ko00400//Phenylalanine, tyrosine and tryptophan biosynthesis	K01695;K01695;K01695;K01695;K01695	-	GO:0016836//hydro-lyase activity	GO:0006568//tryptophan metabolic process;GO:0006952//defense response;GO:0009606//tropism;GO:0009617//response to bacterium
Chromosome01	29492601	29492800	*	2.30783e-09	4.76107e-07	37.6817	Manes_01G202200	Genebody	CPRF2	PREDICTED: light-inducible protein CPRF2 [Jatropha curcas]	-	-	-	-	-	-	-
Chromosome01	29492701	29492900	*	1.64886e-09	3.51294e-07	34.9645	Manes_01G202200	Genebody	CPRF2	PREDICTED: light-inducible protein CPRF2 [Jatropha curcas]	-	-	-	-	-	-	-
Chromosome01	29493101	29493300	*	1.34217e-09	2.91873e-07	42.9487	Manes_01G202200	Genebody	CPRF2	PREDICTED: light-inducible protein CPRF2 [Jatropha curcas]	-	-	-	-	-	-	-
Chromosome01	29493201	29493400	*	2.65526e-07	3.15657e-05	31.9794	Manes_01G202200	Genebody	CPRF2	PREDICTED: light-inducible protein CPRF2 [Jatropha curcas]	-	-	-	-	-	-	-
Chromosome01	29497001	29497200	*	0.00112045	0.0305547	-34.4286	Manes_01G202300	Genebody	HAG1	PREDICTED: histone acetyltransferase GCN5 [Jatropha curcas]	-	-	-	-	GO:0031248//protein acetyltransferase complex	GO:0003676//nucleic acid binding;GO:0004402//histone acetyltransferase activity	GO:0009314//response to radiation;GO:0009653//anatomical structure morphogenesis;GO:0016573//histone acetylation;GO:0090567//reproductive shoot system development
Chromosome01	29499501	29499700	*	8.95257e-07	9.01389e-05	32.4513	Manes_01G202300	Genebody	HAG1	PREDICTED: histone acetyltransferase GCN5 [Jatropha curcas]	-	-	-	-	GO:0031248//protein acetyltransferase complex	GO:0003676//nucleic acid binding;GO:0004402//histone acetyltransferase activity	GO:0009314//response to radiation;GO:0009653//anatomical structure morphogenesis;GO:0016573//histone acetylation;GO:0090567//reproductive shoot system development
Chromosome01	29529301	29529500	*	2.96224e-07	3.46605e-05	29.0073	Manes_01G202600	Genebody	GBP4	PREDICTED: guanylate-binding protein 4 isoform X2 [Ricinus communis]	-	-	-	-	-	GO:0017111//nucleoside-triphosphatase activity;GO:0032550//purine ribonucleoside binding	GO:0009154//purine ribonucleotide catabolic process
Chromosome01	29529401	29529600	*	3.80012e-08	5.77801e-06	36.1741	Manes_01G202600	Genebody	GBP4	PREDICTED: guanylate-binding protein 4 isoform X2 [Ricinus communis]	-	-	-	-	-	GO:0017111//nucleoside-triphosphatase activity;GO:0032550//purine ribonucleoside binding	GO:0009154//purine ribonucleotide catabolic process
Chromosome01	29529601	29529800	*	4.87716e-06	0.000382717	35.5152	Manes_01G202600	Genebody	GBP4	PREDICTED: guanylate-binding protein 4 isoform X2 [Ricinus communis]	-	-	-	-	-	GO:0017111//nucleoside-triphosphatase activity;GO:0032550//purine ribonucleoside binding	GO:0009154//purine ribonucleotide catabolic process
Chromosome01	29529701	29529900	*	2.29367e-13	1.01249e-10	44.7368	Manes_01G202600	Genebody	GBP4	PREDICTED: guanylate-binding protein 4 isoform X2 [Ricinus communis]	-	-	-	-	-	GO:0017111//nucleoside-triphosphatase activity;GO:0032550//purine ribonucleoside binding	GO:0009154//purine ribonucleotide catabolic process
Chromosome01	29584001	29584200	*	8.30941e-12	2.82461e-09	37.888	Manes_01G203300	Genebody	-	2-methyl-6-phytylbenzoquinone methyltranferase [Hevea brasiliensis]	Metabolism;Metabolism;Metabolism	Global and overview maps;Global and overview maps;Metabolism of cofactors and vitamins	ko01100//Metabolic pathways;ko01110//Biosynthesis of secondary metabolites;ko00130//Ubiquinone and other terpenoid-quinone biosynthesis	K12502;K12502;K12502	GO:0036338//viral membrane	GO:0016741//transferase activity, transferring one-carbon groups	GO:0008152//metabolic process
Chromosome01	29585301	29585500	*	1.25834e-10	3.41077e-08	40.6584	Manes_01G203300	Genebody	-	2-methyl-6-phytylbenzoquinone methyltranferase [Hevea brasiliensis]	Metabolism;Metabolism;Metabolism	Global and overview maps;Global and overview maps;Metabolism of cofactors and vitamins	ko01100//Metabolic pathways;ko01110//Biosynthesis of secondary metabolites;ko00130//Ubiquinone and other terpenoid-quinone biosynthesis	K12502;K12502;K12502	GO:0036338//viral membrane	GO:0016741//transferase activity, transferring one-carbon groups	GO:0008152//metabolic process
Chromosome01	29585401	29585600	*	1.7609e-05	0.00112092	30.5805	Manes_01G203300	Genebody	-	2-methyl-6-phytylbenzoquinone methyltranferase [Hevea brasiliensis]	Metabolism;Metabolism;Metabolism	Global and overview maps;Global and overview maps;Metabolism of cofactors and vitamins	ko01100//Metabolic pathways;ko01110//Biosynthesis of secondary metabolites;ko00130//Ubiquinone and other terpenoid-quinone biosynthesis	K12502;K12502;K12502	GO:0036338//viral membrane	GO:0016741//transferase activity, transferring one-carbon groups	GO:0008152//metabolic process
Chromosome01	29588701	29588900	*	5.80082e-05	0.00299471	44.6655	Manes_01G203400	Genebody	CYP63	PREDICTED: peptidyl-prolyl cis-trans isomerase CYP63 isoform X3 [Jatropha curcas]	-	-	-	-	-	GO:0016853//isomerase activity	GO:0044267//cellular protein metabolic process
Chromosome01	29646401	29646600	*	3.17119e-07	3.68159e-05	39.3939	Manes_01G203700	Genebody	PCMP-H83	PREDICTED: pentatricopeptide repeat-containing protein At3g63370, chloroplastic [Ricinus communis]	-	-	-	-	-	-	-
Chromosome01	29650501	29650700	*	0.000142448	0.00618774	-32.6386	Manes_01G203800	Genebody	WDFY3	PREDICTED: BEACH domain-containing protein lvsA [Jatropha curcas]	-	-	-	-	-	-	-
Chromosome01	29650901	29651100	*	0.0010648	0.029429	-27.419	Manes_01G203800	Genebody	WDFY3	PREDICTED: BEACH domain-containing protein lvsA [Jatropha curcas]	-	-	-	-	-	-	-
Chromosome01	29656001	29656200	*	1.97479e-05	0.00123282	-32.3174	Manes_01G203800	Genebody	WDFY3	PREDICTED: BEACH domain-containing protein lvsA [Jatropha curcas]	-	-	-	-	-	-	-
Chromosome01	29660601	29660800	*	1.01356e-08	1.78986e-06	30.1245	Manes_01G203800	Genebody	WDFY3	PREDICTED: BEACH domain-containing protein lvsA [Jatropha curcas]	-	-	-	-	-	-	-
Chromosome01	29660701	29660900	*	1.01356e-08	1.78986e-06	30.1245	Manes_01G203800	Genebody	WDFY3	PREDICTED: BEACH domain-containing protein lvsA [Jatropha curcas]	-	-	-	-	-	-	-
Chromosome01	29668701	29668900	*	0.00113008	0.0307533	-25.4783	Manes_01G203800	Genebody	WDFY3	PREDICTED: BEACH domain-containing protein lvsA [Jatropha curcas]	-	-	-	-	-	-	-
Chromosome01	29738401	29738600	*	1.08168e-08	1.89817e-06	26.2169	Manes_01G204400	Genebody	EOL1	PREDICTED: ETO1-like protein 1 [Jatropha curcas]	-	-	-	-	-	-	-
Chromosome01	29740201	29740400	*	1.698e-06	0.000155909	-37.013	Manes_01G204400	Genebody	EOL1	PREDICTED: ETO1-like protein 1 [Jatropha curcas]	-	-	-	-	-	-	-
Chromosome01	29757701	29757900	*	9.89593e-07	9.81196e-05	-25.2747	Manes_01G204700	Genebody	-	2-oxoglutarate (2OG) and Fe(II)-dependent oxygenase superfamily protein [Arabidopsis thaliana]	-	-	-	-	-	-	-
Chromosome01	29772601	29772800	*	1.98947e-05	0.00124034	-34.4563	Manes_01G204800	Genebody	NEK2	PREDICTED: serine/threonine-protein kinase Nek2 [Jatropha curcas]	-	-	-	-	-	GO:0004702//receptor signaling protein serine/threonine kinase activity;GO:0032550//purine ribonucleoside binding	GO:0032147//activation of protein kinase activity;GO:0035556//intracellular signal transduction
Chromosome01	29783001	29783200	*	1.09275e-15	6.71387e-13	-60.8108	Manes_01G204900	Genebody	NET1D	PREDICTED: protein NETWORKED 1D [Jatropha curcas]	-	-	-	-	GO:0016020//membrane	-	-
Chromosome01	29783101	29783300	*	1.36824e-08	2.33345e-06	-41.3393	Manes_01G204900	Genebody	NET1D	PREDICTED: protein NETWORKED 1D [Jatropha curcas]	-	-	-	-	GO:0016020//membrane	-	-
Chromosome01	29785101	29785300	*	7.65858e-06	0.000558803	-33.3333	Manes_01G204900	Genebody	NET1D	PREDICTED: protein NETWORKED 1D [Jatropha curcas]	-	-	-	-	GO:0016020//membrane	-	-
Chromosome01	29785201	29785400	*	9.59382e-07	9.55742e-05	-35.1828	Manes_01G204900	Genebody	NET1D	PREDICTED: protein NETWORKED 1D [Jatropha curcas]	-	-	-	-	GO:0016020//membrane	-	-
Chromosome01	29785301	29785500	*	7.20658e-10	1.66477e-07	-50.8333	Manes_01G204900	Genebody	NET1D	PREDICTED: protein NETWORKED 1D [Jatropha curcas]	-	-	-	-	GO:0016020//membrane	-	-
Chromosome01	29801801	29802000	*	1.94378e-06	0.000175143	40.5025	Manes_01G205100	Genebody	SMTA	PREDICTED: homocysteine S-methyltransferase 2 isoform X1 [Jatropha curcas]	Metabolism;Metabolism;Metabolism	Global and overview maps;Global and overview maps;Amino acid metabolism	ko01100//Metabolic pathways;ko01110//Biosynthesis of secondary metabolites;ko00270//Cysteine and methionine metabolism	K00547;K00547;K00547	-	GO:0008172//S-methyltransferase activity	GO:0033477//S-methylmethionine metabolic process
Chromosome01	29801901	29802100	*	5.94499e-07	6.33385e-05	33.9956	Manes_01G205100	Genebody	SMTA	PREDICTED: homocysteine S-methyltransferase 2 isoform X1 [Jatropha curcas]	Metabolism;Metabolism;Metabolism	Global and overview maps;Global and overview maps;Amino acid metabolism	ko01100//Metabolic pathways;ko01110//Biosynthesis of secondary metabolites;ko00270//Cysteine and methionine metabolism	K00547;K00547;K00547	-	GO:0008172//S-methyltransferase activity	GO:0033477//S-methylmethionine metabolic process
Chromosome01	29805201	29805400	*	2.29705e-12	8.59107e-10	47.619	Manes_01G205200	Genebody	TP53RK	PREDICTED: TP53-regulating kinase [Jatropha curcas]	-	-	-	-	-	GO:0004672//protein kinase activity;GO:0032550//purine ribonucleoside binding	GO:0006468//protein phosphorylation
Chromosome01	29805301	29805500	*	3.60165e-06	0.0002961	30.8642	Manes_01G205200	Genebody	TP53RK	PREDICTED: TP53-regulating kinase [Jatropha curcas]	-	-	-	-	-	GO:0004672//protein kinase activity;GO:0032550//purine ribonucleoside binding	GO:0006468//protein phosphorylation
Chromosome01	29837801	29838000	*	3.46495e-11	1.0521e-08	43.9494	Manes_01G205800	Genebody	SKIP30	PREDICTED: F-box/kelch-repeat protein SKIP30 [Ricinus communis]	-	-	-	-	-	-	-
Chromosome01	29881301	29881500	*	9.1409e-07	9.17259e-05	-37.3563	Manes_01G206600	Genebody	RPS18A	PREDICTED: 40S ribosomal protein S18 [Ricinus communis]	Genetic Information Processing	Translation	ko03010//Ribosome	K02964	GO:0030529//intracellular ribonucleoprotein complex	GO:0003676//nucleic acid binding;GO:0005198//structural molecule activity	GO:0010467//gene expression
Chromosome01	29881401	29881600	*	1.69448e-09	3.60203e-07	-45.8612	Manes_01G206600	Genebody	RPS18A	PREDICTED: 40S ribosomal protein S18 [Ricinus communis]	Genetic Information Processing	Translation	ko03010//Ribosome	K02964	GO:0030529//intracellular ribonucleoprotein complex	GO:0003676//nucleic acid binding;GO:0005198//structural molecule activity	GO:0010467//gene expression
Chromosome01	29885701	29885900	*	6.88753e-06	0.000511602	36.0606	Manes_01G206700	Genebody	IDM1	E3 ubiquitin-protein ligase TRIM33 [Morus notabilis]	-	-	-	-	-	-	-
Chromosome01	29891801	29892000	*	4.70141e-09	9.00599e-07	42.5052	Manes_01G206700	Genebody	IDM1	E3 ubiquitin-protein ligase TRIM33 [Morus notabilis]	-	-	-	-	-	-	-
Chromosome01	29891901	29892100	*	9.95976e-07	9.86471e-05	45.2525	Manes_01G206700	Genebody	IDM1	E3 ubiquitin-protein ligase TRIM33 [Morus notabilis]	-	-	-	-	-	-	-
Chromosome01	29892401	29892600	*	7.67219e-13	3.10637e-10	-32.7103	Manes_01G206700	Genebody	IDM1	E3 ubiquitin-protein ligase TRIM33 [Morus notabilis]	-	-	-	-	-	-	-
Chromosome01	29909301	29909500	*	1.4172e-08	2.40789e-06	32.1546	Manes_01G207000	Genebody	WDR5B	PREDICTED: COMPASS-like H3K4 histone methylase component WDR5B isoform X1 [Jatropha curcas]	-	-	-	-	-	GO:0004683//calmodulin-dependent protein kinase activity	GO:0006464//cellular protein modification process
Chromosome01	29909401	29909600	*	1.2958e-08	2.22438e-06	27.4948	Manes_01G207000	Genebody	WDR5B	PREDICTED: COMPASS-like H3K4 histone methylase component WDR5B isoform X1 [Jatropha curcas]	-	-	-	-	-	GO:0004683//calmodulin-dependent protein kinase activity	GO:0006464//cellular protein modification process
Chromosome01	29913401	29913600	*	6.3526e-06	0.000478112	37.8455	Manes_01G207200	Genebody	nat5	PREDICTED: N-alpha-acetyltransferase 20-like [Jatropha curcas]	-	-	-	-	-	GO:0034212//peptide N-acetyltransferase activity	-
Chromosome01	29937801	29938000	*	2.98442e-11	9.16736e-09	-50	Manes_01G207500	Genebody	DGP3	PREDICTED: mitochondrial ribosome-associated GTPase 1 isoform X2 [Jatropha curcas]	-	-	-	-	-	GO:0032550//purine ribonucleoside binding	-
Chromosome01	29937901	29938100	*	4.75843e-14	2.33268e-11	-63.6364	Manes_01G207500	Genebody	DGP3	PREDICTED: mitochondrial ribosome-associated GTPase 1 isoform X2 [Jatropha curcas]	-	-	-	-	-	GO:0032550//purine ribonucleoside binding	-
Chromosome01	29980601	29980800	*	7.00487e-16	4.40561e-13	-35.6689	Manes_01G208100	Genebody	At4g02820	PREDICTED: pentatricopeptide repeat-containing protein At4g02820, mitochondrial isoform X1 [Jatropha curcas]	-	-	-	-	-	-	-
Chromosome01	29980701	29980900	*	7.00487e-16	4.40561e-13	-35.6689	Manes_01G208100	Genebody	At4g02820	PREDICTED: pentatricopeptide repeat-containing protein At4g02820, mitochondrial isoform X1 [Jatropha curcas]	-	-	-	-	-	-	-
Chromosome01	29985701	29985900	*	5.80973e-09	1.08955e-06	43.5033	Manes_01G208200	Genebody	-	PREDICTED: G-box-binding factor isoform X1 [Jatropha curcas]	-	-	-	-	-	-	-
Chromosome01	29985701	29985900	*	5.80973e-09	1.08955e-06	43.5033	Manes_01G208300	Genebody	-	PREDICTED: MAD2L1-binding protein [Tarenaya hassleriana]	-	-	-	-	-	-	-
Chromosome01	30013701	30013900	*	2.52117e-07	3.01992e-05	40.5027	Manes_01G208600	Genebody	TBL11	PREDICTED: protein trichome birefringence-like 11 [Jatropha curcas]	-	-	-	-	-	-	-
Chromosome01	30013801	30014000	*	6.78775e-06	0.000505347	35.4999	Manes_01G208600	Genebody	TBL11	PREDICTED: protein trichome birefringence-like 11 [Jatropha curcas]	-	-	-	-	-	-	-
Chromosome01	30014601	30014800	*	0.00194539	0.0459024	25.4128	Manes_01G208600	Genebody	TBL11	PREDICTED: protein trichome birefringence-like 11 [Jatropha curcas]	-	-	-	-	-	-	-
Chromosome01	30027001	30027200	*	1.24632e-07	1.63533e-05	-37.1429	Manes_01G208900	Genebody	SmD1	Like-Sm (LSM) domain-containing protein, partial [Cynara cardunculus var. scolymus] [Cynara cardunculus]	Genetic Information Processing	Transcription	ko03040//Spliceosome	K11087	GO:0019028//viral capsid;GO:0032991//macromolecular complex;GO:0044437//vacuolar part	-	-
Chromosome01	30027101	30027300	*	1.73777e-11	5.57343e-09	-41.8367	Manes_01G208900	Genebody	SmD1	Like-Sm (LSM) domain-containing protein, partial [Cynara cardunculus var. scolymus] [Cynara cardunculus]	Genetic Information Processing	Transcription	ko03040//Spliceosome	K11087	GO:0019028//viral capsid;GO:0032991//macromolecular complex;GO:0044437//vacuolar part	-	-
Chromosome01	30055401	30055600	*	7.60897e-07	7.83675e-05	30.8532	Manes_01G209500	Genebody	-	PREDICTED: myosin heavy chain, non-muscle-like [Jatropha curcas]	-	-	-	-	-	-	-
Chromosome01	30055501	30055700	*	1.8586e-06	0.000168575	37.6437	Manes_01G209500	Genebody	-	PREDICTED: myosin heavy chain, non-muscle-like [Jatropha curcas]	-	-	-	-	-	-	-
Chromosome01	30060601	30060800	*	0.000761178	0.0228371	25.2525	Manes_01G209700	Genebody	GPX4	PREDICTED: probable glutathione peroxidase 4 [Ricinus communis]	Metabolism;Metabolism	Metabolism of other amino acids;Lipid metabolism	ko00480//Glutathione metabolism;ko00590//Arachidonic acid metabolism	K00432;K00432	GO:0016020//membrane	GO:0004601//peroxidase activity	GO:0003006//developmental process involved in reproduction;GO:0006950//response to stress;GO:0044710//single-organism metabolic process
Chromosome01	30060901	30061100	*	0.000328995	0.0119717	28.7946	Manes_01G209700	Genebody	GPX4	PREDICTED: probable glutathione peroxidase 4 [Ricinus communis]	Metabolism;Metabolism	Metabolism of other amino acids;Lipid metabolism	ko00480//Glutathione metabolism;ko00590//Arachidonic acid metabolism	K00432;K00432	GO:0016020//membrane	GO:0004601//peroxidase activity	GO:0003006//developmental process involved in reproduction;GO:0006950//response to stress;GO:0044710//single-organism metabolic process
Chromosome01	30061001	30061200	*	5.50402e-06	0.000423382	-26.2443	Manes_01G209700	Genebody	GPX4	PREDICTED: probable glutathione peroxidase 4 [Ricinus communis]	Metabolism;Metabolism	Metabolism of other amino acids;Lipid metabolism	ko00480//Glutathione metabolism;ko00590//Arachidonic acid metabolism	K00432;K00432	GO:0016020//membrane	GO:0004601//peroxidase activity	GO:0003006//developmental process involved in reproduction;GO:0006950//response to stress;GO:0044710//single-organism metabolic process
Chromosome01	30094801	30095000	*	1.54134e-08	2.59095e-06	-37.4436	Manes_01G209900	Genebody	At4g02900	PREDICTED: CSC1-like protein At4g02900 [Jatropha curcas]	-	-	-	-	-	-	-
Chromosome01	30094901	30095100	*	2.17062e-09	4.50332e-07	-37.2805	Manes_01G209900	Genebody	At4g02900	PREDICTED: CSC1-like protein At4g02900 [Jatropha curcas]	-	-	-	-	-	-	-
Chromosome01	30103501	30103700	*	5.9235e-07	6.31323e-05	27.8855	Manes_01G210100	Genebody	MED33A	PREDICTED: mediator of RNA polymerase II transcription subunit 33B isoform X2 [Jatropha curcas]	-	-	-	-	-	-	-
Chromosome01	30121401	30121600	*	1.7455e-08	2.89648e-06	41.1161	Manes_01G210400	Genebody	BPM2	PREDICTED: BTB/POZ and MATH domain-containing protein 2-like [Vitis vinifera]	-	-	-	-	-	-	-
Chromosome01	30142501	30142700	*	2.14697e-05	0.00132215	35.0075	Manes_01G210600	Genebody	TUFA	PREDICTED: elongation factor Tu, mitochondrial [Jatropha curcas]	-	-	-	-	GO:0030312//external encapsulating structure	GO:0008135//translation factor activity, RNA binding;GO:0016772//transferase activity, transferring phosphorus-containing groups;GO:0017111//nucleoside-triphosphatase activity;GO:0032550//purine ribonucleoside binding;GO:0046914//transition metal ion binding	GO:0006412//translation;GO:0009154//purine ribonucleotide catabolic process;GO:0010038//response to metal ion
Chromosome01	30143101	30143300	*	6.2518e-14	3.00252e-11	-49.1875	Manes_01G210600	Genebody	TUFA	PREDICTED: elongation factor Tu, mitochondrial [Jatropha curcas]	-	-	-	-	GO:0030312//external encapsulating structure	GO:0008135//translation factor activity, RNA binding;GO:0016772//transferase activity, transferring phosphorus-containing groups;GO:0017111//nucleoside-triphosphatase activity;GO:0032550//purine ribonucleoside binding;GO:0046914//transition metal ion binding	GO:0006412//translation;GO:0009154//purine ribonucleotide catabolic process;GO:0010038//response to metal ion
Chromosome01	30143501	30143700	*	2.60718e-13	1.14147e-10	-52.5074	Manes_01G210600	Genebody	TUFA	PREDICTED: elongation factor Tu, mitochondrial [Jatropha curcas]	-	-	-	-	GO:0030312//external encapsulating structure	GO:0008135//translation factor activity, RNA binding;GO:0016772//transferase activity, transferring phosphorus-containing groups;GO:0017111//nucleoside-triphosphatase activity;GO:0032550//purine ribonucleoside binding;GO:0046914//transition metal ion binding	GO:0006412//translation;GO:0009154//purine ribonucleotide catabolic process;GO:0010038//response to metal ion
Chromosome01	30143601	30143800	*	2.60718e-13	1.14147e-10	-52.5074	Manes_01G210600	Genebody	TUFA	PREDICTED: elongation factor Tu, mitochondrial [Jatropha curcas]	-	-	-	-	GO:0030312//external encapsulating structure	GO:0008135//translation factor activity, RNA binding;GO:0016772//transferase activity, transferring phosphorus-containing groups;GO:0017111//nucleoside-triphosphatase activity;GO:0032550//purine ribonucleoside binding;GO:0046914//transition metal ion binding	GO:0006412//translation;GO:0009154//purine ribonucleotide catabolic process;GO:0010038//response to metal ion
Chromosome01	30165501	30165700	*	1.40121e-10	3.75576e-08	-29.9145	Manes_01G211000	Genebody	-	Transport protein sec31 isoform 1 [Theobroma cacao]	-	-	-	-	-	GO:0016705//oxidoreductase activity, acting on paired donors, with incorporation or reduction of molecular oxygen	GO:0044710//single-organism metabolic process
Chromosome01	30165601	30165800	*	1.40121e-10	3.75576e-08	-29.9145	Manes_01G211000	Genebody	-	Transport protein sec31 isoform 1 [Theobroma cacao]	-	-	-	-	-	GO:0016705//oxidoreductase activity, acting on paired donors, with incorporation or reduction of molecular oxygen	GO:0044710//single-organism metabolic process
Chromosome01	30167401	30167600	*	9.0916e-10	2.05249e-07	-30.9783	Manes_01G211000	Genebody	-	Transport protein sec31 isoform 1 [Theobroma cacao]	-	-	-	-	-	GO:0016705//oxidoreductase activity, acting on paired donors, with incorporation or reduction of molecular oxygen	GO:0044710//single-organism metabolic process
Chromosome01	30167901	30168100	*	7.71107e-08	1.07391e-05	27.6596	Manes_01G211000	Genebody	-	Transport protein sec31 isoform 1 [Theobroma cacao]	-	-	-	-	-	GO:0016705//oxidoreductase activity, acting on paired donors, with incorporation or reduction of molecular oxygen	GO:0044710//single-organism metabolic process
Chromosome01	30175901	30176100	*	4.01183e-09	7.81504e-07	-51.1538	Manes_01G211300	Genebody	T85	PREDICTED: auxin-binding protein T85 [Ricinus communis]	-	-	-	-	GO:0044432//endoplasmic reticulum part	GO:0016628//oxidoreductase activity, acting on the CH-CH group of donors, NAD or NADP as acceptor	GO:0044710//single-organism metabolic process
Chromosome01	30176001	30176200	*	5.59466e-06	0.00042913	-31.5495	Manes_01G211300	Genebody	T85	PREDICTED: auxin-binding protein T85 [Ricinus communis]	-	-	-	-	GO:0044432//endoplasmic reticulum part	GO:0016628//oxidoreductase activity, acting on the CH-CH group of donors, NAD or NADP as acceptor	GO:0044710//single-organism metabolic process
Chromosome01	30220801	30221000	*	1.66694e-08	2.78132e-06	-36.1446	Manes_01G211900	Genebody	ATG18G	PREDICTED: autophagy-related protein 18g [Jatropha curcas]	-	-	-	-	-	-	-
Chromosome01	30239801	30240000	*	0.000252031	0.00971474	-26.3683	Manes_01G212200	Genebody	At2g30780	PREDICTED: pentatricopeptide repeat-containing protein At2g30780 [Ricinus communis]	-	-	-	-	-	-	-
Chromosome01	30257101	30257300	*	0.000205361	0.00827751	-25.8333	Manes_01G212400	Genebody	BSL1	PREDICTED: serine/threonine-protein phosphatase BSL1 [Jatropha curcas]	-	-	-	-	GO:0016020//membrane	GO:0016791//phosphatase activity;GO:0046914//transition metal ion binding	GO:0006796//phosphate-containing compound metabolic process
Chromosome01	30262601	30262800	*	4.20562e-05	0.00230133	-31.7852	Manes_01G212400	Genebody	BSL1	PREDICTED: serine/threonine-protein phosphatase BSL1 [Jatropha curcas]	-	-	-	-	GO:0016020//membrane	GO:0016791//phosphatase activity;GO:0046914//transition metal ion binding	GO:0006796//phosphate-containing compound metabolic process
Chromosome01	30262701	30262900	*	2.04589e-05	0.00127005	-35.2333	Manes_01G212400	Genebody	BSL1	PREDICTED: serine/threonine-protein phosphatase BSL1 [Jatropha curcas]	-	-	-	-	GO:0016020//membrane	GO:0016791//phosphatase activity;GO:0046914//transition metal ion binding	GO:0006796//phosphate-containing compound metabolic process
Chromosome01	30265501	30265700	*	2.4152e-22	3.06704e-19	87.433	Manes_01G212400	Genebody	BSL1	PREDICTED: serine/threonine-protein phosphatase BSL1 [Jatropha curcas]	-	-	-	-	GO:0016020//membrane	GO:0016791//phosphatase activity;GO:0046914//transition metal ion binding	GO:0006796//phosphate-containing compound metabolic process
Chromosome01	30265601	30265800	*	2.4152e-22	3.06704e-19	87.433	Manes_01G212400	Genebody	BSL1	PREDICTED: serine/threonine-protein phosphatase BSL1 [Jatropha curcas]	-	-	-	-	GO:0016020//membrane	GO:0016791//phosphatase activity;GO:0046914//transition metal ion binding	GO:0006796//phosphate-containing compound metabolic process
Chromosome01	30267301	30267500	*	8.72652e-09	1.56542e-06	-25.8065	Manes_01G212500	Genebody	SCC3	PREDICTED: sister-chromatid cohesion protein 3 [Jatropha curcas]	-	-	-	-	-	GO:0003676//nucleic acid binding	-
Chromosome01	30296601	30296800	*	8.99165e-06	0.000639259	36.8247	Manes_01G213000	Genebody	BRN1	PREDICTED: RNA-binding protein BRN1 [Jatropha curcas]	-	-	-	-	GO:0044424//intracellular part	GO:0003676//nucleic acid binding;GO:0036094//small molecule binding	GO:0009967//positive regulation of signal transduction;GO:0033554//cellular response to stress
Chromosome01	30296701	30296900	*	2.76814e-06	0.0002368	31.0924	Manes_01G213000	Genebody	BRN1	PREDICTED: RNA-binding protein BRN1 [Jatropha curcas]	-	-	-	-	GO:0044424//intracellular part	GO:0003676//nucleic acid binding;GO:0036094//small molecule binding	GO:0009967//positive regulation of signal transduction;GO:0033554//cellular response to stress
Chromosome01	30298801	30299000	*	1.12174e-13	5.2095e-11	51.882	Manes_01G213000	Genebody	BRN1	PREDICTED: RNA-binding protein BRN1 [Jatropha curcas]	-	-	-	-	GO:0044424//intracellular part	GO:0003676//nucleic acid binding;GO:0036094//small molecule binding	GO:0009967//positive regulation of signal transduction;GO:0033554//cellular response to stress
Chromosome01	30299401	30299600	*	2.69168e-07	3.19192e-05	44.9402	Manes_01G213000	Genebody	BRN1	PREDICTED: RNA-binding protein BRN1 [Jatropha curcas]	-	-	-	-	GO:0044424//intracellular part	GO:0003676//nucleic acid binding;GO:0036094//small molecule binding	GO:0009967//positive regulation of signal transduction;GO:0033554//cellular response to stress
Chromosome01	30312401	30312600	*	1.60985e-14	8.4141e-12	52.2388	Manes_01G213300	Genebody	-	PREDICTED: secoisolariciresinol dehydrogenase isoform X2 [Jatropha curcas]	-	-	-	-	-	GO:0004312//fatty acid synthase activity	GO:0044710//single-organism metabolic process
Chromosome01	30312501	30312700	*	5.41751e-18	4.38557e-15	46.7033	Manes_01G213300	Genebody	-	PREDICTED: secoisolariciresinol dehydrogenase isoform X2 [Jatropha curcas]	-	-	-	-	-	GO:0004312//fatty acid synthase activity	GO:0044710//single-organism metabolic process
Chromosome01	30312801	30313000	*	6.0293e-06	0.000456966	32.3912	Manes_01G213300	Genebody	-	PREDICTED: secoisolariciresinol dehydrogenase isoform X2 [Jatropha curcas]	-	-	-	-	-	GO:0004312//fatty acid synthase activity	GO:0044710//single-organism metabolic process
Chromosome01	30312901	30313100	*	9.71374e-05	0.00454046	32.1212	Manes_01G213300	Genebody	-	PREDICTED: secoisolariciresinol dehydrogenase isoform X2 [Jatropha curcas]	-	-	-	-	-	GO:0004312//fatty acid synthase activity	GO:0044710//single-organism metabolic process
Chromosome01	30315001	30315200	*	3.13002e-16	2.05301e-13	53.3912	Manes_01G213400	Genebody	-	PREDICTED: secoisolariciresinol dehydrogenase isoform X2 [Jatropha curcas]	-	-	-	-	-	GO:0004312//fatty acid synthase activity	GO:0044710//single-organism metabolic process
Chromosome01	30315101	30315300	*	4.94985e-14	2.4173e-11	53.4545	Manes_01G213400	Genebody	-	PREDICTED: secoisolariciresinol dehydrogenase isoform X2 [Jatropha curcas]	-	-	-	-	-	GO:0004312//fatty acid synthase activity	GO:0044710//single-organism metabolic process
Chromosome01	30327401	30327600	*	8.0606e-05	0.00391177	-27.0346	Manes_01G213700	Genebody	DEGP2	PREDICTED: protease Do-like 2, chloroplastic isoform X1 [Ricinus communis]	-	-	-	-	-	GO:0004175//endopeptidase activity;GO:0016628//oxidoreductase activity, acting on the CH-CH group of donors, NAD or NADP as acceptor	GO:0016485//protein processing;GO:0044710//single-organism metabolic process
Chromosome01	30341701	30341900	*	0.00167303	0.0411311	-26.2381	Manes_01G214000	Genebody	NHX2	PREDICTED: sodium/hydrogen exchanger 2-like [Jatropha curcas]	-	-	-	-	GO:0031224//intrinsic component of membrane	GO:0005451//monovalent cation:proton antiporter activity	GO:0006814//sodium ion transport;GO:0015992//proton transport;GO:0044763//single-organism cellular process;GO:0055065//metal ion homeostasis;GO:0055067//monovalent inorganic cation homeostasis
Chromosome01	30341801	30342000	*	0.000238979	0.00932261	-29.8077	Manes_01G214000	Genebody	NHX2	PREDICTED: sodium/hydrogen exchanger 2-like [Jatropha curcas]	-	-	-	-	GO:0031224//intrinsic component of membrane	GO:0005451//monovalent cation:proton antiporter activity	GO:0006814//sodium ion transport;GO:0015992//proton transport;GO:0044763//single-organism cellular process;GO:0055065//metal ion homeostasis;GO:0055067//monovalent inorganic cation homeostasis
Chromosome01	30350001	30350200	*	4.53377e-15	2.55575e-12	-58.4416	Manes_01G214100	Genebody	TULP3	PREDICTED: tubby-like F-box protein 3 [Jatropha curcas]	-	-	-	-	-	-	-
Chromosome01	30350101	30350300	*	4.53377e-15	2.55575e-12	-58.4416	Manes_01G214100	Genebody	TULP3	PREDICTED: tubby-like F-box protein 3 [Jatropha curcas]	-	-	-	-	-	-	-
Chromosome01	30366201	30366400	*	2.93811e-08	4.60443e-06	43.4783	Manes_01G214300	Genebody	TIR1	PREDICTED: protein TRANSPORT INHIBITOR RESPONSE 1 [Jatropha curcas]	Environmental Information Processing	Signal transduction	ko04075//Plant hormone signal transduction	K14485	-	GO:0043168//anion binding	GO:0009755//hormone-mediated signaling pathway
Chromosome01	30366401	30366600	*	1.40056e-06	0.000132392	28.5714	Manes_01G214300	Genebody	TIR1	PREDICTED: protein TRANSPORT INHIBITOR RESPONSE 1 [Jatropha curcas]	Environmental Information Processing	Signal transduction	ko04075//Plant hormone signal transduction	K14485	-	GO:0043168//anion binding	GO:0009755//hormone-mediated signaling pathway
Chromosome01	30371001	30371200	*	9.65617e-06	0.000678005	31.1184	Manes_01G214400	Genebody	COL13	PREDICTED: zinc finger protein CONSTANS-LIKE 13 [Ricinus communis]	-	-	-	-	-	-	-
Chromosome01	30438401	30438600	*	1.14423e-07	1.51913e-05	-40.8308	Manes_01G215400	Genebody	At2g47850	PREDICTED: zinc finger CCCH domain-containing protein 32 isoform X1 [Ricinus communis]	-	-	-	-	-	GO:0043169//cation binding	-
Chromosome01	30446701	30446900	*	0.000311544	0.0114799	27.1334	Manes_01G215500	Genebody	APG3	PREDICTED: peptide chain release factor APG3, chloroplastic [Ricinus communis]	-	-	-	-	GO:0009536//plastid	GO:0003747//translation release factor activity	GO:0006412//translation;GO:0009668//plastid membrane organization
Chromosome01	30463901	30464100	*	3.20841e-06	0.000268385	28.4415	Manes_01G215600	Genebody	-	MORC family CW-type zinc finger protein 4 [Gossypium arboreum]	-	-	-	-	-	GO:0046914//transition metal ion binding	-
Chromosome01	30464001	30464200	*	1.37803e-07	1.7835e-05	45.2381	Manes_01G215600	Genebody	-	MORC family CW-type zinc finger protein 4 [Gossypium arboreum]	-	-	-	-	-	GO:0046914//transition metal ion binding	-
Chromosome01	30480501	30480700	*	2.56561e-09	5.23568e-07	-27.9458	Manes_01G215900	Genebody	WEE1	PREDICTED: wee1-like protein kinase [Ricinus communis]	-	-	-	-	-	GO:0004672//protein kinase activity;GO:0032550//purine ribonucleoside binding	GO:0006464//cellular protein modification process;GO:0031570//DNA integrity checkpoint
Chromosome01	30480601	30480800	*	2.14668e-16	1.43813e-13	-48.326	Manes_01G215900	Genebody	WEE1	PREDICTED: wee1-like protein kinase [Ricinus communis]	-	-	-	-	-	GO:0004672//protein kinase activity;GO:0032550//purine ribonucleoside binding	GO:0006464//cellular protein modification process;GO:0031570//DNA integrity checkpoint
Chromosome01	30484401	30484600	*	1.21035e-09	2.65334e-07	-42.1053	Manes_01G216000	Genebody	-	Kinetochore Spc25 [Gossypium arboreum]	-	-	-	-	-	-	-
Chromosome01	30543201	30543400	*	0.000198053	0.00804358	33.3694	Manes_01G216900	Genebody	LPA1	PREDICTED: protein LOW PSII ACCUMULATION 1, chloroplastic [Jatropha curcas]	-	-	-	-	GO:0009536//plastid	-	GO:0010207//photosystem II assembly
Chromosome01	30543301	30543500	*	0.000317153	0.0116375	26.1748	Manes_01G216900	Genebody	LPA1	PREDICTED: protein LOW PSII ACCUMULATION 1, chloroplastic [Jatropha curcas]	-	-	-	-	GO:0009536//plastid	-	GO:0010207//photosystem II assembly
Chromosome01	30558501	30558700	*	2.16028e-07	2.6404e-05	39.4231	Manes_01G217200	Genebody	TOC159	PREDICTED: translocase of chloroplast 159, chloroplastic, partial [Ricinus communis]	-	-	-	-	-	GO:0016787//hydrolase activity;GO:0032550//purine ribonucleoside binding	-
Chromosome01	30558601	30558800	*	0.000705604	0.0215633	25.429	Manes_01G217200	Genebody	TOC159	PREDICTED: translocase of chloroplast 159, chloroplastic, partial [Ricinus communis]	-	-	-	-	-	GO:0016787//hydrolase activity;GO:0032550//purine ribonucleoside binding	-
Chromosome01	30559701	30559900	*	0.000158461	0.0067329	26.4015	Manes_01G217200	Genebody	TOC159	PREDICTED: translocase of chloroplast 159, chloroplastic, partial [Ricinus communis]	-	-	-	-	-	GO:0016787//hydrolase activity;GO:0032550//purine ribonucleoside binding	-
Chromosome01	30573801	30574000	*	1.60537e-11	5.17981e-09	-41.7832	Manes_01G217300	Genebody	Atad1	AAA-type ATPase family protein isoform 1 [Theobroma cacao]	-	-	-	-	-	GO:0016462//pyrophosphatase activity;GO:0032550//purine ribonucleoside binding	-
Chromosome01	30573901	30574100	*	1.60537e-11	5.17981e-09	-41.7832	Manes_01G217300	Genebody	Atad1	AAA-type ATPase family protein isoform 1 [Theobroma cacao]	-	-	-	-	-	GO:0016462//pyrophosphatase activity;GO:0032550//purine ribonucleoside binding	-
Chromosome01	30576301	30576500	*	0.000350062	0.01257	-33.5283	Manes_01G217300	Genebody	Atad1	AAA-type ATPase family protein isoform 1 [Theobroma cacao]	-	-	-	-	-	GO:0016462//pyrophosphatase activity;GO:0032550//purine ribonucleoside binding	-
Chromosome01	30578301	30578500	*	2.62148e-07	3.12246e-05	29.1961	Manes_01G217300	Genebody	Atad1	AAA-type ATPase family protein isoform 1 [Theobroma cacao]	-	-	-	-	-	GO:0016462//pyrophosphatase activity;GO:0032550//purine ribonucleoside binding	-
Chromosome01	30578401	30578600	*	1.66733e-05	0.00107128	26.8748	Manes_01G217300	Genebody	Atad1	AAA-type ATPase family protein isoform 1 [Theobroma cacao]	-	-	-	-	-	GO:0016462//pyrophosphatase activity;GO:0032550//purine ribonucleoside binding	-
Chromosome01	30583301	30583500	*	1.27324e-07	1.66504e-05	-31.5789	Manes_01G217300	Genebody	Atad1	AAA-type ATPase family protein isoform 1 [Theobroma cacao]	-	-	-	-	-	GO:0016462//pyrophosphatase activity;GO:0032550//purine ribonucleoside binding	-
Chromosome01	30583401	30583600	*	1.33575e-10	3.60111e-08	-36.4294	Manes_01G217300	Genebody	Atad1	AAA-type ATPase family protein isoform 1 [Theobroma cacao]	-	-	-	-	-	GO:0016462//pyrophosphatase activity;GO:0032550//purine ribonucleoside binding	-
Chromosome01	30583501	30583700	*	1.81306e-09	3.83185e-07	-44.3456	Manes_01G217300	Genebody	Atad1	AAA-type ATPase family protein isoform 1 [Theobroma cacao]	-	-	-	-	-	GO:0016462//pyrophosphatase activity;GO:0032550//purine ribonucleoside binding	-
Chromosome01	30584301	30584500	*	3.21982e-10	8.01446e-08	41.5663	Manes_01G217300	Genebody	Atad1	AAA-type ATPase family protein isoform 1 [Theobroma cacao]	-	-	-	-	-	GO:0016462//pyrophosphatase activity;GO:0032550//purine ribonucleoside binding	-
Chromosome01	30586501	30586700	*	1.53256e-22	1.97415e-19	51.6667	Manes_01G217400	Genebody	TPK1	PREDICTED: thiamine pyrophosphokinase 1 isoform X1 [Jatropha curcas]	Metabolism;Metabolism	Global and overview maps;Metabolism of cofactors and vitamins	ko01100//Metabolic pathways;ko00730//Thiamine metabolism	K00949;K00949	-	GO:0016778//diphosphotransferase activity;GO:0032550//purine ribonucleoside binding	GO:0006796//phosphate-containing compound metabolic process;GO:0009108//coenzyme biosynthetic process;GO:0042723//thiamine-containing compound metabolic process
Chromosome01	30586601	30586800	*	6.98723e-12	2.4055e-09	39.3431	Manes_01G217400	Genebody	TPK1	PREDICTED: thiamine pyrophosphokinase 1 isoform X1 [Jatropha curcas]	Metabolism;Metabolism	Global and overview maps;Metabolism of cofactors and vitamins	ko01100//Metabolic pathways;ko00730//Thiamine metabolism	K00949;K00949	-	GO:0016778//diphosphotransferase activity;GO:0032550//purine ribonucleoside binding	GO:0006796//phosphate-containing compound metabolic process;GO:0009108//coenzyme biosynthetic process;GO:0042723//thiamine-containing compound metabolic process
Chromosome01	30591601	30591800	*	0.000424741	0.0146253	-35.7494	Manes_01G217500	Genebody	PMS1	PREDICTED: DNA mismatch repair protein PMS1 [Jatropha curcas]	Genetic Information Processing	Replication and repair	ko03430//Mismatch repair	K10858	GO:0032300//mismatch repair complex	GO:0003690//double-stranded DNA binding;GO:0032550//purine ribonucleoside binding	GO:0006281//DNA repair;GO:0048608//reproductive structure development
Chromosome01	30591701	30591900	*	6.54643e-05	0.00330635	-41.9114	Manes_01G217500	Genebody	PMS1	PREDICTED: DNA mismatch repair protein PMS1 [Jatropha curcas]	Genetic Information Processing	Replication and repair	ko03430//Mismatch repair	K10858	GO:0032300//mismatch repair complex	GO:0003690//double-stranded DNA binding;GO:0032550//purine ribonucleoside binding	GO:0006281//DNA repair;GO:0048608//reproductive structure development
Chromosome01	30595401	30595600	*	1.90025e-08	3.12595e-06	-31.9124	Manes_01G217500	Genebody	PMS1	PREDICTED: DNA mismatch repair protein PMS1 [Jatropha curcas]	Genetic Information Processing	Replication and repair	ko03430//Mismatch repair	K10858	GO:0032300//mismatch repair complex	GO:0003690//double-stranded DNA binding;GO:0032550//purine ribonucleoside binding	GO:0006281//DNA repair;GO:0048608//reproductive structure development
Chromosome01	30600301	30600500	*	8.36816e-10	1.90693e-07	32.5521	Manes_01G217600	Genebody	-	PREDICTED: sm-like protein LSM4 [Jatropha curcas]	Genetic Information Processing;Genetic Information Processing	Transcription;Folding, sorting and degradation	ko03040//Spliceosome;ko03018//RNA degradation	K12623;K12623	GO:0019028//viral capsid;GO:0030529//intracellular ribonucleoprotein complex;GO:0043231//intracellular membrane-bounded organelle	GO:0003676//nucleic acid binding	GO:0006396//RNA processing
Chromosome01	30601201	30601400	*	5.91934e-10	1.39372e-07	-37.3494	Manes_01G217600	Genebody	-	PREDICTED: sm-like protein LSM4 [Jatropha curcas]	Genetic Information Processing;Genetic Information Processing	Transcription;Folding, sorting and degradation	ko03040//Spliceosome;ko03018//RNA degradation	K12623;K12623	GO:0019028//viral capsid;GO:0030529//intracellular ribonucleoprotein complex;GO:0043231//intracellular membrane-bounded organelle	GO:0003676//nucleic acid binding	GO:0006396//RNA processing
Chromosome01	30601601	30601800	*	1.74474e-05	0.00111253	30.5804	Manes_01G217600	Genebody	-	PREDICTED: sm-like protein LSM4 [Jatropha curcas]	Genetic Information Processing;Genetic Information Processing	Transcription;Folding, sorting and degradation	ko03040//Spliceosome;ko03018//RNA degradation	K12623;K12623	GO:0019028//viral capsid;GO:0030529//intracellular ribonucleoprotein complex;GO:0043231//intracellular membrane-bounded organelle	GO:0003676//nucleic acid binding	GO:0006396//RNA processing
Chromosome01	30605001	30605200	*	5.60564e-07	6.02057e-05	35.9898	Manes_01G217700	Genebody	wdr89	transducin family protein [Populus trichocarpa]	-	-	-	-	-	-	-
Chromosome01	30669601	30669800	*	3.7539e-10	9.20751e-08	-49.4497	Manes_01G218300	Genebody	SR34	PREDICTED: serine/arginine-rich-splicing factor SR34-like isoform X2 [Gossypium arboreum]	Genetic Information Processing	Transcription	ko03040//Spliceosome	K12890	-	GO:0036094//small molecule binding;GO:0097159//organic cyclic compound binding	-
Chromosome01	30669701	30669900	*	1.18035e-12	4.63686e-10	-49.8376	Manes_01G218300	Genebody	SR34	PREDICTED: serine/arginine-rich-splicing factor SR34-like isoform X2 [Gossypium arboreum]	Genetic Information Processing	Transcription	ko03040//Spliceosome	K12890	-	GO:0036094//small molecule binding;GO:0097159//organic cyclic compound binding	-
Chromosome01	30669801	30670000	*	1.27723e-07	1.6696e-05	-30.4946	Manes_01G218300	Genebody	SR34	PREDICTED: serine/arginine-rich-splicing factor SR34-like isoform X2 [Gossypium arboreum]	Genetic Information Processing	Transcription	ko03040//Spliceosome	K12890	-	GO:0036094//small molecule binding;GO:0097159//organic cyclic compound binding	-
Chromosome01	30669901	30670100	*	7.19331e-06	0.000530367	-31.8925	Manes_01G218300	Genebody	SR34	PREDICTED: serine/arginine-rich-splicing factor SR34-like isoform X2 [Gossypium arboreum]	Genetic Information Processing	Transcription	ko03040//Spliceosome	K12890	-	GO:0036094//small molecule binding;GO:0097159//organic cyclic compound binding	-
Chromosome01	30685801	30686000	*	4.31576e-05	0.00234943	-32.2222	Manes_01G218500	Genebody	At2g47680	PREDICTED: zinc finger CCCH domain-containing protein 31 isoform X1 [Jatropha curcas]	-	-	-	-	-	GO:0032550//purine ribonucleoside binding;GO:0042623//ATPase activity, coupled;GO:0043169//cation binding	GO:0009154//purine ribonucleotide catabolic process
Chromosome01	30689001	30689200	*	0.000733914	0.0222119	25.5411	Manes_01G218500	Genebody	At2g47680	PREDICTED: zinc finger CCCH domain-containing protein 31 isoform X1 [Jatropha curcas]	-	-	-	-	-	GO:0032550//purine ribonucleoside binding;GO:0042623//ATPase activity, coupled;GO:0043169//cation binding	GO:0009154//purine ribonucleotide catabolic process
Chromosome01	30761201	30761400	*	7.44468e-09	1.3583e-06	29.5576	Manes_01G219900	Genebody	UTP14	PREDICTED: U3 small nucleolar RNA-associated protein 14 homolog A [Vitis vinifera]	Genetic Information Processing	Translation	ko03008//Ribosome biogenesis in eukaryotes	K14567	GO:0030684//preribosome	-	GO:0042254//ribosome biogenesis
Chromosome01	30761301	30761500	*	1.21928e-15	7.43436e-13	49.0991	Manes_01G219900	Genebody	UTP14	PREDICTED: U3 small nucleolar RNA-associated protein 14 homolog A [Vitis vinifera]	Genetic Information Processing	Translation	ko03008//Ribosome biogenesis in eukaryotes	K14567	GO:0030684//preribosome	-	GO:0042254//ribosome biogenesis
Chromosome01	30761401	30761600	*	3.84469e-07	4.35001e-05	45.755	Manes_01G219900	Genebody	UTP14	PREDICTED: U3 small nucleolar RNA-associated protein 14 homolog A [Vitis vinifera]	Genetic Information Processing	Translation	ko03008//Ribosome biogenesis in eukaryotes	K14567	GO:0030684//preribosome	-	GO:0042254//ribosome biogenesis
Chromosome01	30762201	30762400	*	0.000985554	0.0277625	-30.5606	Manes_01G219900	Genebody	UTP14	PREDICTED: U3 small nucleolar RNA-associated protein 14 homolog A [Vitis vinifera]	Genetic Information Processing	Translation	ko03008//Ribosome biogenesis in eukaryotes	K14567	GO:0030684//preribosome	-	GO:0042254//ribosome biogenesis
Chromosome01	30763701	30763900	*	0.000150393	0.00645896	-25.1024	Manes_01G219900	Genebody	UTP14	PREDICTED: U3 small nucleolar RNA-associated protein 14 homolog A [Vitis vinifera]	Genetic Information Processing	Translation	ko03008//Ribosome biogenesis in eukaryotes	K14567	GO:0030684//preribosome	-	GO:0042254//ribosome biogenesis
Chromosome01	30776501	30776700	*	7.38241e-09	1.34796e-06	27.5298	Manes_01G220000	Genebody	PARP2-A	PREDICTED: poly [ADP-ribose] polymerase 2 isoform X1 [Jatropha curcas]	Genetic Information Processing	Replication and repair	ko03410//Base excision repair	K10798	-	GO:0016763//transferase activity, transferring pentosyl groups;GO:0097159//organic cyclic compound binding	GO:0006486//protein glycosylation
Chromosome01	30820401	30820600	*	7.78068e-08	1.08259e-05	-25	Manes_01G221200	Genebody	RPL18B	PREDICTED: 60S ribosomal protein L18-2 [Jatropha curcas]	Genetic Information Processing	Translation	ko03010//Ribosome	K02883	GO:0030529//intracellular ribonucleoprotein complex	GO:0005198//structural molecule activity	GO:0010467//gene expression
Chromosome01	30822701	30822900	*	2.15462e-05	0.0013261	-31.147	Manes_01G221300	Genebody	Ephx2	PREDICTED: bifunctional epoxide hydrolase 2 [Jatropha curcas]	-	-	-	-	GO:0042579//microbody	GO:0004713//protein tyrosine kinase activity	GO:0006468//protein phosphorylation
Chromosome01	30823401	30823600	*	1.56763e-09	3.35845e-07	-36.7347	Manes_01G221300	Genebody	Ephx2	PREDICTED: bifunctional epoxide hydrolase 2 [Jatropha curcas]	-	-	-	-	GO:0042579//microbody	GO:0004713//protein tyrosine kinase activity	GO:0006468//protein phosphorylation
Chromosome01	30850301	30850500	*	2.76545e-07	3.26617e-05	28.7037	Manes_01G221900	Genebody	SUS2	sucrose synthase 2 [Hevea brasiliensis]	Metabolism;Metabolism	Global and overview maps;Carbohydrate metabolism	ko01100//Metabolic pathways;ko00500//Starch and sucrose metabolism	K00695;K00695	-	GO:0035251//UDP-glucosyltransferase activity	GO:0005984//disaccharide metabolic process
Chromosome01	30850401	30850600	*	5.22184e-11	1.53408e-08	52.6398	Manes_01G221900	Genebody	SUS2	sucrose synthase 2 [Hevea brasiliensis]	Metabolism;Metabolism	Global and overview maps;Carbohydrate metabolism	ko01100//Metabolic pathways;ko00500//Starch and sucrose metabolism	K00695;K00695	-	GO:0035251//UDP-glucosyltransferase activity	GO:0005984//disaccharide metabolic process
Chromosome01	30853501	30853700	*	3.84918e-07	4.35496e-05	38.5965	Manes_01G221900	Genebody	SUS2	sucrose synthase 2 [Hevea brasiliensis]	Metabolism;Metabolism	Global and overview maps;Carbohydrate metabolism	ko01100//Metabolic pathways;ko00500//Starch and sucrose metabolism	K00695;K00695	-	GO:0035251//UDP-glucosyltransferase activity	GO:0005984//disaccharide metabolic process
Chromosome01	30869301	30869500	*	0.000294629	0.0109861	-30.0813	Manes_01G222100	Genebody	relA	rela-spot homolog family protein [Populus trichocarpa]	-	-	-	-	GO:0009536//plastid	GO:0016778//diphosphotransferase activity	GO:0006950//response to stress;GO:0009150//purine ribonucleotide metabolic process
Chromosome01	30874301	30874500	*	1.36717e-09	2.96624e-07	-28.4404	Manes_01G222100	Genebody	relA	rela-spot homolog family protein [Populus trichocarpa]	-	-	-	-	GO:0009536//plastid	GO:0016778//diphosphotransferase activity	GO:0006950//response to stress;GO:0009150//purine ribonucleotide metabolic process
Chromosome01	30897701	30897900	*	2.33193e-17	1.76295e-14	-37.2949	Manes_01G222800	Genebody	RPL19B	PREDICTED: 60S ribosomal protein L19-1 [Jatropha curcas]	Genetic Information Processing	Translation	ko03010//Ribosome	K02885	GO:0030529//intracellular ribonucleoprotein complex	GO:0005198//structural molecule activity	GO:0010467//gene expression
Chromosome01	30897801	30898000	*	6.62999e-15	3.653e-12	-32.6202	Manes_01G222800	Genebody	RPL19B	PREDICTED: 60S ribosomal protein L19-1 [Jatropha curcas]	Genetic Information Processing	Translation	ko03010//Ribosome	K02885	GO:0030529//intracellular ribonucleoprotein complex	GO:0005198//structural molecule activity	GO:0010467//gene expression
Chromosome01	30900601	30900800	*	0.000173044	0.00722155	-33.2611	Manes_01G222900	Genebody	ETR1	PREDICTED: ethylene response sensor 1 [Jatropha curcas]	Environmental Information Processing;Environmental Information Processing	Signal transduction;Signal transduction	ko04075//Plant hormone signal transduction;ko04016//MAPK signaling pathway - plant	K14509;K14509	-	GO:0004673//protein histidine kinase activity;GO:0032550//purine ribonucleoside binding;GO:0060089//molecular transducer activity;GO:0072328//alkene binding	GO:0006468//protein phosphorylation;GO:0007165//signal transduction
Chromosome01	30903101	30903300	*	1.09419e-15	6.71946e-13	-38.7387	Manes_01G222900	Genebody	ETR1	PREDICTED: ethylene response sensor 1 [Jatropha curcas]	Environmental Information Processing;Environmental Information Processing	Signal transduction;Signal transduction	ko04075//Plant hormone signal transduction;ko04016//MAPK signaling pathway - plant	K14509;K14509	-	GO:0004673//protein histidine kinase activity;GO:0032550//purine ribonucleoside binding;GO:0060089//molecular transducer activity;GO:0072328//alkene binding	GO:0006468//protein phosphorylation;GO:0007165//signal transduction
Chromosome01	30903201	30903400	*	5.15513e-21	5.77404e-18	-41.1348	Manes_01G222900	Genebody	ETR1	PREDICTED: ethylene response sensor 1 [Jatropha curcas]	Environmental Information Processing;Environmental Information Processing	Signal transduction;Signal transduction	ko04075//Plant hormone signal transduction;ko04016//MAPK signaling pathway - plant	K14509;K14509	-	GO:0004673//protein histidine kinase activity;GO:0032550//purine ribonucleoside binding;GO:0060089//molecular transducer activity;GO:0072328//alkene binding	GO:0006468//protein phosphorylation;GO:0007165//signal transduction
Chromosome01	30951701	30951900	*	1.88314e-05	0.0011853	29.9242	Manes_01G223800	Genebody	SYP42	PREDICTED: syntaxin-42-like [Jatropha curcas]	Genetic Information Processing	Folding, sorting and degradation	ko04130//SNARE interactions in vesicular transport	K08489	GO:0043231//intracellular membrane-bounded organelle	GO:0005515//protein binding	GO:0002831//regulation of response to biotic stimulus;GO:0006996//organelle organization;GO:0015031//protein transport;GO:1902582//single-organism intracellular transport
Chromosome01	31027001	31027200	*	1.09459e-07	1.46117e-05	37.9952	Manes_01G225200	Genebody	FRS11	PREDICTED: protein FAR1-RELATED SEQUENCE 11-like [Populus euphratica]	-	-	-	-	-	GO:0046914//transition metal ion binding;GO:0097159//organic cyclic compound binding	-
Chromosome01	31027301	31027500	*	9.63843e-05	0.00451325	-27.0677	Manes_01G225200	Genebody	FRS11	PREDICTED: protein FAR1-RELATED SEQUENCE 11-like [Populus euphratica]	-	-	-	-	-	GO:0046914//transition metal ion binding;GO:0097159//organic cyclic compound binding	-
Chromosome01	31037701	31037900	*	0.000659295	0.0204733	-30.6682	Manes_01G225500	Genebody	-	DUF761 domain protein [Medicago truncatula]	-	-	-	-	-	-	-
Chromosome01	31037801	31038000	*	0.000659295	0.0204733	-30.6682	Manes_01G225500	Genebody	-	DUF761 domain protein [Medicago truncatula]	-	-	-	-	-	-	-
Chromosome01	31043801	31044000	*	6.49117e-08	9.24699e-06	29.4073	Manes_01G225700	Genebody	ctps	PREDICTED: CTP synthase [Jatropha curcas]	Metabolism;Metabolism	Global and overview maps;Nucleotide metabolism	ko01100//Metabolic pathways;ko00240//Pyrimidine metabolism	K01937;K01937	-	GO:0016879//ligase activity, forming carbon-nitrogen bonds;GO:0032550//purine ribonucleoside binding	GO:0006241//CTP biosynthetic process;GO:0009064//glutamine family amino acid metabolic process
Chromosome01	31088301	31088500	*	0.000125782	0.00559526	30.5007	Manes_01G226600	Genebody	At4g02110	PREDICTED: BRCT domain-containing protein At4g02110 [Ricinus communis]	-	-	-	-	-	-	-
Chromosome01	31145701	31145900	*	1.08133e-17	8.46897e-15	-59.1837	Manes_01G227200	Genebody	MSH6	PREDICTED: DNA mismatch repair protein MSH6 [Jatropha curcas]	Genetic Information Processing	Replication and repair	ko03430//Mismatch repair	K08737	-	GO:0003690//double-stranded DNA binding;GO:0032550//purine ribonucleoside binding	GO:0006281//DNA repair
Chromosome01	31145801	31146000	*	3.60846e-16	2.34997e-13	-60.7143	Manes_01G227200	Genebody	MSH6	PREDICTED: DNA mismatch repair protein MSH6 [Jatropha curcas]	Genetic Information Processing	Replication and repair	ko03430//Mismatch repair	K08737	-	GO:0003690//double-stranded DNA binding;GO:0032550//purine ribonucleoside binding	GO:0006281//DNA repair
Chromosome01	31146201	31146400	*	0.0010188	0.0284626	-26.4706	Manes_01G227200	Genebody	MSH6	PREDICTED: DNA mismatch repair protein MSH6 [Jatropha curcas]	Genetic Information Processing	Replication and repair	ko03430//Mismatch repair	K08737	-	GO:0003690//double-stranded DNA binding;GO:0032550//purine ribonucleoside binding	GO:0006281//DNA repair
Chromosome01	31147201	31147400	*	1.65319e-06	0.000152408	-33.7813	Manes_01G227200	Genebody	MSH6	PREDICTED: DNA mismatch repair protein MSH6 [Jatropha curcas]	Genetic Information Processing	Replication and repair	ko03430//Mismatch repair	K08737	-	GO:0003690//double-stranded DNA binding;GO:0032550//purine ribonucleoside binding	GO:0006281//DNA repair
Chromosome01	31147301	31147500	*	0.000176671	0.0073419	-27.0945	Manes_01G227200	Genebody	MSH6	PREDICTED: DNA mismatch repair protein MSH6 [Jatropha curcas]	Genetic Information Processing	Replication and repair	ko03430//Mismatch repair	K08737	-	GO:0003690//double-stranded DNA binding;GO:0032550//purine ribonucleoside binding	GO:0006281//DNA repair
Chromosome01	31150301	31150500	*	4.76871e-06	0.000375438	25.3174	Manes_01G227200	Genebody	MSH6	PREDICTED: DNA mismatch repair protein MSH6 [Jatropha curcas]	Genetic Information Processing	Replication and repair	ko03430//Mismatch repair	K08737	-	GO:0003690//double-stranded DNA binding;GO:0032550//purine ribonucleoside binding	GO:0006281//DNA repair
Chromosome01	31150401	31150600	*	1.9664e-11	6.24281e-09	34.8104	Manes_01G227200	Genebody	MSH6	PREDICTED: DNA mismatch repair protein MSH6 [Jatropha curcas]	Genetic Information Processing	Replication and repair	ko03430//Mismatch repair	K08737	-	GO:0003690//double-stranded DNA binding;GO:0032550//purine ribonucleoside binding	GO:0006281//DNA repair
Chromosome01	31164801	31165000	*	5.10751e-17	3.69601e-14	63.7795	Manes_01G227500	Genebody	PHIP	PREDICTED: bromodomain and WD repeat-containing protein 1 isoform X2 [Jatropha curcas]	-	-	-	-	-	-	-
Chromosome01	31164901	31165100	*	0.000366245	0.0130191	29.7176	Manes_01G227500	Genebody	PHIP	PREDICTED: bromodomain and WD repeat-containing protein 1 isoform X2 [Jatropha curcas]	-	-	-	-	-	-	-
Chromosome01	31165401	31165600	*	1.69502e-09	3.60273e-07	-35.2273	Manes_01G227500	Genebody	PHIP	PREDICTED: bromodomain and WD repeat-containing protein 1 isoform X2 [Jatropha curcas]	-	-	-	-	-	-	-
Chromosome01	31170401	31170600	*	1.46382e-06	0.000137456	33.7349	Manes_01G227500	Genebody	PHIP	PREDICTED: bromodomain and WD repeat-containing protein 1 isoform X2 [Jatropha curcas]	-	-	-	-	-	-	-
Chromosome01	31171701	31171900	*	0.000214627	0.008572	-26.3023	Manes_01G227500	Genebody	PHIP	PREDICTED: bromodomain and WD repeat-containing protein 1 isoform X2 [Jatropha curcas]	-	-	-	-	-	-	-
Chromosome01	31172901	31173100	*	0.00017989	0.00744959	-32.8732	Manes_01G227500	Genebody	PHIP	PREDICTED: bromodomain and WD repeat-containing protein 1 isoform X2 [Jatropha curcas]	-	-	-	-	-	-	-
Chromosome01	31173001	31173200	*	0.00133437	0.0348011	-26.7829	Manes_01G227500	Genebody	PHIP	PREDICTED: bromodomain and WD repeat-containing protein 1 isoform X2 [Jatropha curcas]	-	-	-	-	-	-	-
Chromosome01	31173601	31173800	*	1.36472e-13	6.25791e-11	-37.3239	Manes_01G227500	Genebody	PHIP	PREDICTED: bromodomain and WD repeat-containing protein 1 isoform X2 [Jatropha curcas]	-	-	-	-	-	-	-
Chromosome01	31173701	31173900	*	8.44665e-10	1.92254e-07	-35.2941	Manes_01G227500	Genebody	PHIP	PREDICTED: bromodomain and WD repeat-containing protein 1 isoform X2 [Jatropha curcas]	-	-	-	-	-	-	-
Chromosome01	31185401	31185600	*	7.76719e-08	1.08098e-05	-40.3947	Manes_01G227600	Genebody	MCM7	PREDICTED: DNA replication licensing factor MCM7 [Ricinus communis]	Genetic Information Processing	Replication and repair	ko03030//DNA replication	K02210	-	GO:0097159//organic cyclic compound binding;GO:1901363//heterocyclic compound binding	GO:0006259//DNA metabolic process
Chromosome01	31185501	31185700	*	4.43953e-08	6.63043e-06	-43.2699	Manes_01G227600	Genebody	MCM7	PREDICTED: DNA replication licensing factor MCM7 [Ricinus communis]	Genetic Information Processing	Replication and repair	ko03030//DNA replication	K02210	-	GO:0097159//organic cyclic compound binding;GO:1901363//heterocyclic compound binding	GO:0006259//DNA metabolic process
Chromosome01	31185901	31186100	*	3.00727e-10	7.53012e-08	-31.1886	Manes_01G227600	Genebody	MCM7	PREDICTED: DNA replication licensing factor MCM7 [Ricinus communis]	Genetic Information Processing	Replication and repair	ko03030//DNA replication	K02210	-	GO:0097159//organic cyclic compound binding;GO:1901363//heterocyclic compound binding	GO:0006259//DNA metabolic process
Chromosome01	31186001	31186200	*	4.32378e-10	1.04761e-07	-33.4342	Manes_01G227600	Genebody	MCM7	PREDICTED: DNA replication licensing factor MCM7 [Ricinus communis]	Genetic Information Processing	Replication and repair	ko03030//DNA replication	K02210	-	GO:0097159//organic cyclic compound binding;GO:1901363//heterocyclic compound binding	GO:0006259//DNA metabolic process
Chromosome01	31188901	31189100	*	0.000111985	0.00509155	-37.1504	Manes_01G227600	Genebody	MCM7	PREDICTED: DNA replication licensing factor MCM7 [Ricinus communis]	Genetic Information Processing	Replication and repair	ko03030//DNA replication	K02210	-	GO:0097159//organic cyclic compound binding;GO:1901363//heterocyclic compound binding	GO:0006259//DNA metabolic process
Chromosome01	31193401	31193600	*	1.39106e-10	3.7309e-08	-52.8571	Manes_01G227700	Genebody	vps51	PREDICTED: vacuolar protein sorting-associated protein 51 homolog [Jatropha curcas]	-	-	-	-	-	-	-
Chromosome01	31199301	31199500	*	3.46669e-07	3.98053e-05	28.3582	Manes_01G227700	Genebody	vps51	PREDICTED: vacuolar protein sorting-associated protein 51 homolog [Jatropha curcas]	-	-	-	-	-	-	-
Chromosome01	31263501	31263700	*	1.86068e-05	0.00117333	-27.6464	Manes_01G228300	Genebody	EZA1	PREDICTED: histone-lysine N-methyltransferase EZA1 isoform X2 [Ricinus communis]	-	-	-	-	GO:0043234//protein complex	GO:0005488//binding;GO:0016279//protein-lysine N-methyltransferase activity	GO:0016571//histone methylation
Chromosome01	31264501	31264700	*	8.6201e-12	2.91557e-09	-32.4561	Manes_01G228300	Genebody	EZA1	PREDICTED: histone-lysine N-methyltransferase EZA1 isoform X2 [Ricinus communis]	-	-	-	-	GO:0043234//protein complex	GO:0005488//binding;GO:0016279//protein-lysine N-methyltransferase activity	GO:0016571//histone methylation
Chromosome01	31264901	31265100	*	6.71056e-12	2.31563e-09	-50.8073	Manes_01G228300	Genebody	EZA1	PREDICTED: histone-lysine N-methyltransferase EZA1 isoform X2 [Ricinus communis]	-	-	-	-	GO:0043234//protein complex	GO:0005488//binding;GO:0016279//protein-lysine N-methyltransferase activity	GO:0016571//histone methylation
Chromosome01	31302101	31302300	*	0.000573056	0.0183796	-27.153	Manes_01G228800	Genebody	ALE2	PREDICTED: proline-rich receptor-like protein kinase PERK3 isoform X1 [Jatropha curcas]	-	-	-	-	GO:0016020//membrane	GO:0004672//protein kinase activity;GO:0032550//purine ribonucleoside binding	GO:0006464//cellular protein modification process;GO:0006796//phosphate-containing compound metabolic process
Chromosome01	31302201	31302400	*	8.77684e-05	0.00418672	-30.1923	Manes_01G228800	Genebody	ALE2	PREDICTED: proline-rich receptor-like protein kinase PERK3 isoform X1 [Jatropha curcas]	-	-	-	-	GO:0016020//membrane	GO:0004672//protein kinase activity;GO:0032550//purine ribonucleoside binding	GO:0006464//cellular protein modification process;GO:0006796//phosphate-containing compound metabolic process
Chromosome01	31316401	31316600	*	1.70067e-05	0.00108925	35.8804	Manes_01G228900	Genebody	RH24	PREDICTED: DEAD-box ATP-dependent RNA helicase 24 [Ricinus communis]	Genetic Information Processing	Transcription	ko03040//Spliceosome	K12835	-	GO:0032550//purine ribonucleoside binding;GO:0042623//ATPase activity, coupled	GO:0009154//purine ribonucleotide catabolic process
Chromosome01	31316901	31317100	*	1.49472e-07	1.91606e-05	-38.9655	Manes_01G228900	Genebody	RH24	PREDICTED: DEAD-box ATP-dependent RNA helicase 24 [Ricinus communis]	Genetic Information Processing	Transcription	ko03040//Spliceosome	K12835	-	GO:0032550//purine ribonucleoside binding;GO:0042623//ATPase activity, coupled	GO:0009154//purine ribonucleotide catabolic process
Chromosome01	31317701	31317900	*	3.19024e-12	1.16369e-09	46.0027	Manes_01G228900	Genebody	RH24	PREDICTED: DEAD-box ATP-dependent RNA helicase 24 [Ricinus communis]	Genetic Information Processing	Transcription	ko03040//Spliceosome	K12835	-	GO:0032550//purine ribonucleoside binding;GO:0042623//ATPase activity, coupled	GO:0009154//purine ribonucleotide catabolic process
Chromosome01	31318401	31318600	*	3.95278e-10	9.6543e-08	-47.5	Manes_01G228900	Genebody	RH24	PREDICTED: DEAD-box ATP-dependent RNA helicase 24 [Ricinus communis]	Genetic Information Processing	Transcription	ko03040//Spliceosome	K12835	-	GO:0032550//purine ribonucleoside binding;GO:0042623//ATPase activity, coupled	GO:0009154//purine ribonucleotide catabolic process
Chromosome01	31318501	31318700	*	5.75161e-09	1.07991e-06	-34.8624	Manes_01G228900	Genebody	RH24	PREDICTED: DEAD-box ATP-dependent RNA helicase 24 [Ricinus communis]	Genetic Information Processing	Transcription	ko03040//Spliceosome	K12835	-	GO:0032550//purine ribonucleoside binding;GO:0042623//ATPase activity, coupled	GO:0009154//purine ribonucleotide catabolic process
Chromosome01	31331101	31331300	*	1.75734e-06	0.000160684	-34.0404	Manes_01G229100	Genebody	CYP21-4	PREDICTED: peptidyl-prolyl cis-trans isomerase CYP21-4 [Jatropha curcas]	-	-	-	-	GO:0043231//intracellular membrane-bounded organelle	GO:0016859//cis-trans isomerase activity	GO:0018208//peptidyl-proline modification
Chromosome01	31389801	31390000	*	1.39967e-08	2.38136e-06	-37.0378	Manes_01G230100	Genebody	FCA	PREDICTED: flowering time control protein FCA [Jatropha curcas]	-	-	-	-	-	GO:0097159//organic cyclic compound binding	-
Chromosome01	31390201	31390400	*	0.000136244	0.00596896	30.4813	Manes_01G230100	Genebody	FCA	PREDICTED: flowering time control protein FCA [Jatropha curcas]	-	-	-	-	-	GO:0097159//organic cyclic compound binding	-
Chromosome01	31414301	31414500	*	1.55357e-07	1.98214e-05	-27.8689	Manes_01G230200	Genebody	-	zinc knuckle family protein [Populus trichocarpa]	-	-	-	-	-	GO:0046914//transition metal ion binding;GO:0097159//organic cyclic compound binding	-
Chromosome01	31424501	31424700	*	5.86514e-05	0.00302144	-25.4948	Manes_01G230500	Genebody	At2g47250	PREDICTED: probable pre-mRNA-splicing factor ATP-dependent RNA helicase DEAH2 [Ricinus communis]	Genetic Information Processing	Transcription	ko03040//Spliceosome	K12820	GO:0009526//plastid envelope;GO:0031981//nuclear lumen	GO:0032550//purine ribonucleoside binding;GO:0042623//ATPase activity, coupled	GO:0009154//purine ribonucleotide catabolic process
Chromosome01	31427401	31427600	*	2.97279e-07	3.47649e-05	25.6389	Manes_01G230500	Genebody	At2g47250	PREDICTED: probable pre-mRNA-splicing factor ATP-dependent RNA helicase DEAH2 [Ricinus communis]	Genetic Information Processing	Transcription	ko03040//Spliceosome	K12820	GO:0009526//plastid envelope;GO:0031981//nuclear lumen	GO:0032550//purine ribonucleoside binding;GO:0042623//ATPase activity, coupled	GO:0009154//purine ribonucleotide catabolic process
Chromosome01	31427501	31427700	*	1.02191e-13	4.76881e-11	44.6777	Manes_01G230500	Genebody	At2g47250	PREDICTED: probable pre-mRNA-splicing factor ATP-dependent RNA helicase DEAH2 [Ricinus communis]	Genetic Information Processing	Transcription	ko03040//Spliceosome	K12820	GO:0009526//plastid envelope;GO:0031981//nuclear lumen	GO:0032550//purine ribonucleoside binding;GO:0042623//ATPase activity, coupled	GO:0009154//purine ribonucleotide catabolic process
Chromosome01	31427601	31427800	*	2.79941e-10	7.05548e-08	46.2589	Manes_01G230500	Genebody	At2g47250	PREDICTED: probable pre-mRNA-splicing factor ATP-dependent RNA helicase DEAH2 [Ricinus communis]	Genetic Information Processing	Transcription	ko03040//Spliceosome	K12820	GO:0009526//plastid envelope;GO:0031981//nuclear lumen	GO:0032550//purine ribonucleoside binding;GO:0042623//ATPase activity, coupled	GO:0009154//purine ribonucleotide catabolic process
Chromosome01	31442201	31442400	*	5.2173e-09	9.88404e-07	-43.7751	Manes_01G230800	Genebody	-	PREDICTED: DUF724 domain-containing protein 2-like isoform X1 [Gossypium arboreum]	-	-	-	-	-	-	-
Chromosome01	31442301	31442500	*	5.2173e-09	9.88404e-07	-43.7751	Manes_01G230800	Genebody	-	PREDICTED: DUF724 domain-containing protein 2-like isoform X1 [Gossypium arboreum]	-	-	-	-	-	-	-
Chromosome01	31470501	31470700	*	1.81157e-08	2.99451e-06	-28.5714	Manes_01G231400	Genebody	ECH	PREDICTED: Golgi apparatus membrane protein-like protein ECHIDNA [Ricinus communis]	-	-	-	-	GO:0031224//intrinsic component of membrane	-	-
Chromosome01	31493201	31493400	*	0.000285934	0.0107302	32.0055	Manes_01G231700	Genebody	ARF	PREDICTED: ADP-ribosylation factor 2-like [Gossypium raimondii]	Cellular Processes	Transport and catabolism	ko04144//Endocytosis	K07937	GO:0005911//cell-cell junction;GO:0016020//membrane;GO:0043231//intracellular membrane-bounded organelle	GO:0032550//purine ribonucleoside binding	GO:0010038//response to metal ion;GO:0035556//intracellular signal transduction
Chromosome01	31493301	31493500	*	5.63625e-12	1.97103e-09	50.0743	Manes_01G231700	Genebody	ARF	PREDICTED: ADP-ribosylation factor 2-like [Gossypium raimondii]	Cellular Processes	Transport and catabolism	ko04144//Endocytosis	K07937	GO:0005911//cell-cell junction;GO:0016020//membrane;GO:0043231//intracellular membrane-bounded organelle	GO:0032550//purine ribonucleoside binding	GO:0010038//response to metal ion;GO:0035556//intracellular signal transduction
Chromosome01	31498601	31498800	*	8.31124e-18	6.59105e-15	-43.6924	Manes_01G231800	Genebody	GLB1	PREDICTED: nitrogen regulatory protein P-II homolog, partial [Ricinus communis]	-	-	-	-	GO:0031976//plastid thylakoid	GO:0019207//kinase regulator activity;GO:0046872//metal ion binding	GO:0006351//transcription, DNA-templated;GO:0006633//fatty acid biosynthetic process;GO:0009314//response to radiation;GO:0009813//flavonoid biosynthetic process;GO:0016310//phosphorylation;GO:0019222//regulation of metabolic process;GO:0019740//nitrogen utilization
Chromosome01	31499001	31499200	*	1.52664e-07	1.95179e-05	47.4078	Manes_01G231800	Genebody	GLB1	PREDICTED: nitrogen regulatory protein P-II homolog, partial [Ricinus communis]	-	-	-	-	GO:0031976//plastid thylakoid	GO:0019207//kinase regulator activity;GO:0046872//metal ion binding	GO:0006351//transcription, DNA-templated;GO:0006633//fatty acid biosynthetic process;GO:0009314//response to radiation;GO:0009813//flavonoid biosynthetic process;GO:0016310//phosphorylation;GO:0019222//regulation of metabolic process;GO:0019740//nitrogen utilization
Chromosome01	31500901	31501100	*	4.65829e-12	1.65045e-09	-53.8235	Manes_01G231800	Genebody	GLB1	PREDICTED: nitrogen regulatory protein P-II homolog, partial [Ricinus communis]	-	-	-	-	GO:0031976//plastid thylakoid	GO:0019207//kinase regulator activity;GO:0046872//metal ion binding	GO:0006351//transcription, DNA-templated;GO:0006633//fatty acid biosynthetic process;GO:0009314//response to radiation;GO:0009813//flavonoid biosynthetic process;GO:0016310//phosphorylation;GO:0019222//regulation of metabolic process;GO:0019740//nitrogen utilization
Chromosome01	31501001	31501200	*	3.61447e-15	2.07208e-12	-67.4419	Manes_01G231800	Genebody	GLB1	PREDICTED: nitrogen regulatory protein P-II homolog, partial [Ricinus communis]	-	-	-	-	GO:0031976//plastid thylakoid	GO:0019207//kinase regulator activity;GO:0046872//metal ion binding	GO:0006351//transcription, DNA-templated;GO:0006633//fatty acid biosynthetic process;GO:0009314//response to radiation;GO:0009813//flavonoid biosynthetic process;GO:0016310//phosphorylation;GO:0019222//regulation of metabolic process;GO:0019740//nitrogen utilization
Chromosome01	31501301	31501500	*	3.10921e-05	0.00179447	-26.2354	Manes_01G231800	Genebody	GLB1	PREDICTED: nitrogen regulatory protein P-II homolog, partial [Ricinus communis]	-	-	-	-	GO:0031976//plastid thylakoid	GO:0019207//kinase regulator activity;GO:0046872//metal ion binding	GO:0006351//transcription, DNA-templated;GO:0006633//fatty acid biosynthetic process;GO:0009314//response to radiation;GO:0009813//flavonoid biosynthetic process;GO:0016310//phosphorylation;GO:0019222//regulation of metabolic process;GO:0019740//nitrogen utilization
Chromosome01	31501401	31501600	*	4.9155e-05	0.0026123	-32.6355	Manes_01G231800	Genebody	GLB1	PREDICTED: nitrogen regulatory protein P-II homolog, partial [Ricinus communis]	-	-	-	-	GO:0031976//plastid thylakoid	GO:0019207//kinase regulator activity;GO:0046872//metal ion binding	GO:0006351//transcription, DNA-templated;GO:0006633//fatty acid biosynthetic process;GO:0009314//response to radiation;GO:0009813//flavonoid biosynthetic process;GO:0016310//phosphorylation;GO:0019222//regulation of metabolic process;GO:0019740//nitrogen utilization
Chromosome01	31534301	31534500	*	6.88085e-11	1.97701e-08	-35.2941	Manes_01G232500	Genebody	ASK1	glycogen synthase kinase-3 beta [Hevea brasiliensis]	-	-	-	-	GO:0044444//cytoplasmic part	GO:0004672//protein kinase activity;GO:0032550//purine ribonucleoside binding	GO:0006468//protein phosphorylation;GO:0006970//response to osmotic stress
Chromosome01	31534901	31535100	*	7.56887e-10	1.7425e-07	-45.2381	Manes_01G232500	Genebody	ASK1	glycogen synthase kinase-3 beta [Hevea brasiliensis]	-	-	-	-	GO:0044444//cytoplasmic part	GO:0004672//protein kinase activity;GO:0032550//purine ribonucleoside binding	GO:0006468//protein phosphorylation;GO:0006970//response to osmotic stress
Chromosome01	31535001	31535200	*	3.66158e-17	2.68752e-14	-51.8762	Manes_01G232500	Genebody	ASK1	glycogen synthase kinase-3 beta [Hevea brasiliensis]	-	-	-	-	GO:0044444//cytoplasmic part	GO:0004672//protein kinase activity;GO:0032550//purine ribonucleoside binding	GO:0006468//protein phosphorylation;GO:0006970//response to osmotic stress
Chromosome01	31535101	31535300	*	8.58013e-19	7.58286e-16	-52.3704	Manes_01G232500	Genebody	ASK1	glycogen synthase kinase-3 beta [Hevea brasiliensis]	-	-	-	-	GO:0044444//cytoplasmic part	GO:0004672//protein kinase activity;GO:0032550//purine ribonucleoside binding	GO:0006468//protein phosphorylation;GO:0006970//response to osmotic stress
Chromosome01	31535201	31535400	*	6.46689e-17	4.62501e-14	-51.3514	Manes_01G232500	Genebody	ASK1	glycogen synthase kinase-3 beta [Hevea brasiliensis]	-	-	-	-	GO:0044444//cytoplasmic part	GO:0004672//protein kinase activity;GO:0032550//purine ribonucleoside binding	GO:0006468//protein phosphorylation;GO:0006970//response to osmotic stress
Chromosome01	31535301	31535500	*	7.73204e-10	1.77594e-07	-41.7652	Manes_01G232500	Genebody	ASK1	glycogen synthase kinase-3 beta [Hevea brasiliensis]	-	-	-	-	GO:0044444//cytoplasmic part	GO:0004672//protein kinase activity;GO:0032550//purine ribonucleoside binding	GO:0006468//protein phosphorylation;GO:0006970//response to osmotic stress
Chromosome01	31544201	31544400	*	1.866e-07	2.32458e-05	-33.8843	Manes_01G232600	Genebody	At3g62260	PREDICTED: probable protein phosphatase 2C 49 [Jatropha curcas]	-	-	-	-	-	GO:0004721//phosphoprotein phosphatase activity;GO:0043169//cation binding	GO:0006464//cellular protein modification process
Chromosome01	31544301	31544500	*	1.866e-07	2.32458e-05	-33.8843	Manes_01G232600	Genebody	At3g62260	PREDICTED: probable protein phosphatase 2C 49 [Jatropha curcas]	-	-	-	-	-	GO:0004721//phosphoprotein phosphatase activity;GO:0043169//cation binding	GO:0006464//cellular protein modification process
Chromosome01	31566901	31567100	*	1.73712e-22	2.22501e-19	81.6332	Manes_01G233100	Genebody	ATG8I	PREDICTED: autophagy-related protein 8i-like [Jatropha curcas]	Cellular Processes	Transport and catabolism	ko04136//Autophagy - other eukaryotes	K08341	-	-	GO:0044248//cellular catabolic process
Chromosome01	31567001	31567200	*	3.71806e-29	7.9921e-26	82.3529	Manes_01G233100	Genebody	ATG8I	PREDICTED: autophagy-related protein 8i-like [Jatropha curcas]	Cellular Processes	Transport and catabolism	ko04136//Autophagy - other eukaryotes	K08341	-	-	GO:0044248//cellular catabolic process
Chromosome01	31567101	31567300	*	3.99092e-44	2.14825e-40	95.3846	Manes_01G233100	Genebody	ATG8I	PREDICTED: autophagy-related protein 8i-like [Jatropha curcas]	Cellular Processes	Transport and catabolism	ko04136//Autophagy - other eukaryotes	K08341	-	-	GO:0044248//cellular catabolic process
Chromosome01	31567201	31567400	*	7.94195e-74	1.2861e-69	98.9691	Manes_01G233100	Genebody	ATG8I	PREDICTED: autophagy-related protein 8i-like [Jatropha curcas]	Cellular Processes	Transport and catabolism	ko04136//Autophagy - other eukaryotes	K08341	-	-	GO:0044248//cellular catabolic process
Chromosome01	31567301	31567500	*	8.56646e-67	1.08964e-62	79.5775	Manes_01G233100	Genebody	ATG8I	PREDICTED: autophagy-related protein 8i-like [Jatropha curcas]	Cellular Processes	Transport and catabolism	ko04136//Autophagy - other eukaryotes	K08341	-	-	GO:0044248//cellular catabolic process
Chromosome01	31567401	31567600	*	1.69793e-39	7.11306e-36	66.6667	Manes_01G233100	Genebody	ATG8I	PREDICTED: autophagy-related protein 8i-like [Jatropha curcas]	Cellular Processes	Transport and catabolism	ko04136//Autophagy - other eukaryotes	K08341	-	-	GO:0044248//cellular catabolic process
Chromosome01	31567501	31567700	*	2.73615e-52	2.10069e-48	80.3842	Manes_01G233100	Genebody	ATG8I	PREDICTED: autophagy-related protein 8i-like [Jatropha curcas]	Cellular Processes	Transport and catabolism	ko04136//Autophagy - other eukaryotes	K08341	-	-	GO:0044248//cellular catabolic process
Chromosome01	31567601	31567800	*	5.52497e-66	6.82496e-62	81.8078	Manes_01G233100	Genebody	ATG8I	PREDICTED: autophagy-related protein 8i-like [Jatropha curcas]	Cellular Processes	Transport and catabolism	ko04136//Autophagy - other eukaryotes	K08341	-	-	GO:0044248//cellular catabolic process
Chromosome01	31602201	31602400	*	2.60842e-07	3.10859e-05	-41.8367	Manes_01G233500	Genebody	PTI1	PREDICTED: pto-interacting protein 1 [Ricinus communis]	Organismal Systems	Environmental adaptation	ko04626//Plant-pathogen interaction	K13436	-	GO:0004702//receptor signaling protein serine/threonine kinase activity;GO:0032550//purine ribonucleoside binding	GO:0032147//activation of protein kinase activity;GO:0035556//intracellular signal transduction
Chromosome01	31602901	31603100	*	2.19848e-08	3.55399e-06	-35.4167	Manes_01G233500	Genebody	PTI1	PREDICTED: pto-interacting protein 1 [Ricinus communis]	Organismal Systems	Environmental adaptation	ko04626//Plant-pathogen interaction	K13436	-	GO:0004702//receptor signaling protein serine/threonine kinase activity;GO:0032550//purine ribonucleoside binding	GO:0032147//activation of protein kinase activity;GO:0035556//intracellular signal transduction
Chromosome01	31603501	31603700	*	2.29983e-08	3.69911e-06	-41.9133	Manes_01G233500	Genebody	PTI1	PREDICTED: pto-interacting protein 1 [Ricinus communis]	Organismal Systems	Environmental adaptation	ko04626//Plant-pathogen interaction	K13436	-	GO:0004702//receptor signaling protein serine/threonine kinase activity;GO:0032550//purine ribonucleoside binding	GO:0032147//activation of protein kinase activity;GO:0035556//intracellular signal transduction
Chromosome01	31603601	31603800	*	2.09096e-07	2.56756e-05	-44.6198	Manes_01G233500	Genebody	PTI1	PREDICTED: pto-interacting protein 1 [Ricinus communis]	Organismal Systems	Environmental adaptation	ko04626//Plant-pathogen interaction	K13436	-	GO:0004702//receptor signaling protein serine/threonine kinase activity;GO:0032550//purine ribonucleoside binding	GO:0032147//activation of protein kinase activity;GO:0035556//intracellular signal transduction
Chromosome01	31604201	31604400	*	1.96468e-15	1.16709e-12	-38.9381	Manes_01G233500	Genebody	PTI1	PREDICTED: pto-interacting protein 1 [Ricinus communis]	Organismal Systems	Environmental adaptation	ko04626//Plant-pathogen interaction	K13436	-	GO:0004702//receptor signaling protein serine/threonine kinase activity;GO:0032550//purine ribonucleoside binding	GO:0032147//activation of protein kinase activity;GO:0035556//intracellular signal transduction
Chromosome01	31604301	31604500	*	1.96468e-15	1.16709e-12	-38.9381	Manes_01G233500	Genebody	PTI1	PREDICTED: pto-interacting protein 1 [Ricinus communis]	Organismal Systems	Environmental adaptation	ko04626//Plant-pathogen interaction	K13436	-	GO:0004702//receptor signaling protein serine/threonine kinase activity;GO:0032550//purine ribonucleoside binding	GO:0032147//activation of protein kinase activity;GO:0035556//intracellular signal transduction
Chromosome01	31609701	31609900	*	2.785e-07	3.28671e-05	-32.5	Manes_01G233600	Genebody	MARF1	Limkain-b1 [Gossypium arboreum]	-	-	-	-	-	-	-
Chromosome01	31654001	31654200	*	3.62512e-13	1.54845e-10	-32.1144	Manes_01G234500	Genebody	ABCB11	ABC transporter family protein [Hevea brasiliensis]	Environmental Information Processing	Membrane transport	ko02010//ABC transporters	K05658	GO:0005911//cell-cell junction;GO:0031224//intrinsic component of membrane	GO:0015114//phosphate ion transmembrane transporter activity;GO:0015562//efflux transmembrane transporter activity;GO:0032550//purine ribonucleoside binding;GO:0042626//ATPase activity, coupled to transmembrane movement of substances;GO:0080161//auxin transmembrane transporter activity	GO:0006817//phosphate ion transport;GO:0009154//purine ribonucleotide catabolic process;GO:0009606//tropism;GO:0009734//auxin-activated signaling pathway;GO:0009926//auxin polar transport;GO:0015893//drug transport;GO:0048588//developmental cell growth
Chromosome01	31654101	31654300	*	2.34009e-07	2.83085e-05	-32.2619	Manes_01G234500	Genebody	ABCB11	ABC transporter family protein [Hevea brasiliensis]	Environmental Information Processing	Membrane transport	ko02010//ABC transporters	K05658	GO:0005911//cell-cell junction;GO:0031224//intrinsic component of membrane	GO:0015114//phosphate ion transmembrane transporter activity;GO:0015562//efflux transmembrane transporter activity;GO:0032550//purine ribonucleoside binding;GO:0042626//ATPase activity, coupled to transmembrane movement of substances;GO:0080161//auxin transmembrane transporter activity	GO:0006817//phosphate ion transport;GO:0009154//purine ribonucleotide catabolic process;GO:0009606//tropism;GO:0009734//auxin-activated signaling pathway;GO:0009926//auxin polar transport;GO:0015893//drug transport;GO:0048588//developmental cell growth
Chromosome01	31656301	31656500	*	0.00119324	0.0320399	-28.0909	Manes_01G234500	Genebody	ABCB11	ABC transporter family protein [Hevea brasiliensis]	Environmental Information Processing	Membrane transport	ko02010//ABC transporters	K05658	GO:0005911//cell-cell junction;GO:0031224//intrinsic component of membrane	GO:0015114//phosphate ion transmembrane transporter activity;GO:0015562//efflux transmembrane transporter activity;GO:0032550//purine ribonucleoside binding;GO:0042626//ATPase activity, coupled to transmembrane movement of substances;GO:0080161//auxin transmembrane transporter activity	GO:0006817//phosphate ion transport;GO:0009154//purine ribonucleotide catabolic process;GO:0009606//tropism;GO:0009734//auxin-activated signaling pathway;GO:0009926//auxin polar transport;GO:0015893//drug transport;GO:0048588//developmental cell growth
Chromosome01	31656901	31657100	*	2.24487e-18	1.89737e-15	-59.5506	Manes_01G234500	Genebody	ABCB11	ABC transporter family protein [Hevea brasiliensis]	Environmental Information Processing	Membrane transport	ko02010//ABC transporters	K05658	GO:0005911//cell-cell junction;GO:0031224//intrinsic component of membrane	GO:0015114//phosphate ion transmembrane transporter activity;GO:0015562//efflux transmembrane transporter activity;GO:0032550//purine ribonucleoside binding;GO:0042626//ATPase activity, coupled to transmembrane movement of substances;GO:0080161//auxin transmembrane transporter activity	GO:0006817//phosphate ion transport;GO:0009154//purine ribonucleotide catabolic process;GO:0009606//tropism;GO:0009734//auxin-activated signaling pathway;GO:0009926//auxin polar transport;GO:0015893//drug transport;GO:0048588//developmental cell growth
Chromosome01	31657001	31657200	*	1.03211e-05	0.000716748	-40.5107	Manes_01G234500	Genebody	ABCB11	ABC transporter family protein [Hevea brasiliensis]	Environmental Information Processing	Membrane transport	ko02010//ABC transporters	K05658	GO:0005911//cell-cell junction;GO:0031224//intrinsic component of membrane	GO:0015114//phosphate ion transmembrane transporter activity;GO:0015562//efflux transmembrane transporter activity;GO:0032550//purine ribonucleoside binding;GO:0042626//ATPase activity, coupled to transmembrane movement of substances;GO:0080161//auxin transmembrane transporter activity	GO:0006817//phosphate ion transport;GO:0009154//purine ribonucleotide catabolic process;GO:0009606//tropism;GO:0009734//auxin-activated signaling pathway;GO:0009926//auxin polar transport;GO:0015893//drug transport;GO:0048588//developmental cell growth
Chromosome01	31659301	31659500	*	1.48727e-07	1.90727e-05	47.8935	Manes_01G234600	Genebody	-	PREDICTED: protein FAM192A [Vitis vinifera]	-	-	-	-	-	-	-
Chromosome01	31667301	31667500	*	8.49104e-06	0.000609299	-28.6188	Manes_01G234800	Genebody	LRR-RLK	PREDICTED: probable leucine-rich repeat receptor-like serine/threonine-protein kinase At3g14840 [Ricinus communis]	-	-	-	-	-	GO:0004702//receptor signaling protein serine/threonine kinase activity;GO:0016628//oxidoreductase activity, acting on the CH-CH group of donors, NAD or NADP as acceptor;GO:0032550//purine ribonucleoside binding	GO:0032147//activation of protein kinase activity;GO:0035556//intracellular signal transduction;GO:0044710//single-organism metabolic process
Chromosome01	31668401	31668600	*	9.24779e-14	4.33444e-11	-37.037	Manes_01G234800	Genebody	LRR-RLK	PREDICTED: probable leucine-rich repeat receptor-like serine/threonine-protein kinase At3g14840 [Ricinus communis]	-	-	-	-	-	GO:0004702//receptor signaling protein serine/threonine kinase activity;GO:0016628//oxidoreductase activity, acting on the CH-CH group of donors, NAD or NADP as acceptor;GO:0032550//purine ribonucleoside binding	GO:0032147//activation of protein kinase activity;GO:0035556//intracellular signal transduction;GO:0044710//single-organism metabolic process
Chromosome01	31668501	31668700	*	9.24779e-14	4.33444e-11	-37.037	Manes_01G234800	Genebody	LRR-RLK	PREDICTED: probable leucine-rich repeat receptor-like serine/threonine-protein kinase At3g14840 [Ricinus communis]	-	-	-	-	-	GO:0004702//receptor signaling protein serine/threonine kinase activity;GO:0016628//oxidoreductase activity, acting on the CH-CH group of donors, NAD or NADP as acceptor;GO:0032550//purine ribonucleoside binding	GO:0032147//activation of protein kinase activity;GO:0035556//intracellular signal transduction;GO:0044710//single-organism metabolic process
Chromosome01	31669701	31669900	*	7.76661e-11	2.20557e-08	34.6154	Manes_01G234800	Genebody	LRR-RLK	PREDICTED: probable leucine-rich repeat receptor-like serine/threonine-protein kinase At3g14840 [Ricinus communis]	-	-	-	-	-	GO:0004702//receptor signaling protein serine/threonine kinase activity;GO:0016628//oxidoreductase activity, acting on the CH-CH group of donors, NAD or NADP as acceptor;GO:0032550//purine ribonucleoside binding	GO:0032147//activation of protein kinase activity;GO:0035556//intracellular signal transduction;GO:0044710//single-organism metabolic process
Chromosome01	31669801	31670000	*	7.48396e-06	0.000548061	25.3521	Manes_01G234800	Genebody	LRR-RLK	PREDICTED: probable leucine-rich repeat receptor-like serine/threonine-protein kinase At3g14840 [Ricinus communis]	-	-	-	-	-	GO:0004702//receptor signaling protein serine/threonine kinase activity;GO:0016628//oxidoreductase activity, acting on the CH-CH group of donors, NAD or NADP as acceptor;GO:0032550//purine ribonucleoside binding	GO:0032147//activation of protein kinase activity;GO:0035556//intracellular signal transduction;GO:0044710//single-organism metabolic process
Chromosome01	31743101	31743300	*	1.29133e-05	0.000864565	30.1217	Manes_01G236000	Genebody	PAE6	PREDICTED: pectin acetylesterase 6-like isoform X1 [Jatropha curcas]	-	-	-	-	-	-	-
Chromosome01	31759301	31759500	*	1.74487e-12	6.66497e-10	53.125	Manes_01G236400	Genebody	POL	PREDICTED: protein phosphatase 2C 32 [Jatropha curcas]	-	-	-	-	GO:0016020//membrane	GO:0004721//phosphoprotein phosphatase activity;GO:0008289//lipid binding	GO:0006351//transcription, DNA-templated;GO:0006796//phosphate-containing compound metabolic process;GO:0009933//meristem structural organization;GO:0010073//meristem maintenance
Chromosome01	31759401	31759600	*	8.83318e-13	3.53779e-10	39.5067	Manes_01G236400	Genebody	POL	PREDICTED: protein phosphatase 2C 32 [Jatropha curcas]	-	-	-	-	GO:0016020//membrane	GO:0004721//phosphoprotein phosphatase activity;GO:0008289//lipid binding	GO:0006351//transcription, DNA-templated;GO:0006796//phosphate-containing compound metabolic process;GO:0009933//meristem structural organization;GO:0010073//meristem maintenance
Chromosome01	31759501	31759700	*	3.03828e-05	0.00176008	29.4272	Manes_01G236400	Genebody	POL	PREDICTED: protein phosphatase 2C 32 [Jatropha curcas]	-	-	-	-	GO:0016020//membrane	GO:0004721//phosphoprotein phosphatase activity;GO:0008289//lipid binding	GO:0006351//transcription, DNA-templated;GO:0006796//phosphate-containing compound metabolic process;GO:0009933//meristem structural organization;GO:0010073//meristem maintenance
Chromosome01	31760001	31760200	*	3.57512e-05	0.00201405	36.123	Manes_01G236400	Genebody	POL	PREDICTED: protein phosphatase 2C 32 [Jatropha curcas]	-	-	-	-	GO:0016020//membrane	GO:0004721//phosphoprotein phosphatase activity;GO:0008289//lipid binding	GO:0006351//transcription, DNA-templated;GO:0006796//phosphate-containing compound metabolic process;GO:0009933//meristem structural organization;GO:0010073//meristem maintenance
Chromosome01	31760801	31761000	*	0.00151038	0.0381483	-30.3308	Manes_01G236400	Genebody	POL	PREDICTED: protein phosphatase 2C 32 [Jatropha curcas]	-	-	-	-	GO:0016020//membrane	GO:0004721//phosphoprotein phosphatase activity;GO:0008289//lipid binding	GO:0006351//transcription, DNA-templated;GO:0006796//phosphate-containing compound metabolic process;GO:0009933//meristem structural organization;GO:0010073//meristem maintenance
Chromosome01	31762501	31762700	*	2.62146e-09	5.33443e-07	36.1884	Manes_01G236400	Genebody	POL	PREDICTED: protein phosphatase 2C 32 [Jatropha curcas]	-	-	-	-	GO:0016020//membrane	GO:0004721//phosphoprotein phosphatase activity;GO:0008289//lipid binding	GO:0006351//transcription, DNA-templated;GO:0006796//phosphate-containing compound metabolic process;GO:0009933//meristem structural organization;GO:0010073//meristem maintenance
Chromosome01	31762601	31762800	*	8.34787e-16	5.20694e-13	37.7476	Manes_01G236400	Genebody	POL	PREDICTED: protein phosphatase 2C 32 [Jatropha curcas]	-	-	-	-	GO:0016020//membrane	GO:0004721//phosphoprotein phosphatase activity;GO:0008289//lipid binding	GO:0006351//transcription, DNA-templated;GO:0006796//phosphate-containing compound metabolic process;GO:0009933//meristem structural organization;GO:0010073//meristem maintenance
Chromosome01	31762701	31762900	*	2.08996e-09	4.35167e-07	41.3767	Manes_01G236400	Genebody	POL	PREDICTED: protein phosphatase 2C 32 [Jatropha curcas]	-	-	-	-	GO:0016020//membrane	GO:0004721//phosphoprotein phosphatase activity;GO:0008289//lipid binding	GO:0006351//transcription, DNA-templated;GO:0006796//phosphate-containing compound metabolic process;GO:0009933//meristem structural organization;GO:0010073//meristem maintenance
Chromosome01	31772801	31773000	*	1.69063e-12	6.47574e-10	56.6598	Manes_01G236700	Genebody	APL2	PREDICTED: glucose-1-phosphate adenylyltransferase large subunit 1 [Ricinus communis]	Metabolism;Metabolism;Metabolism;Metabolism	Global and overview maps;Global and overview maps;Carbohydrate metabolism;Carbohydrate metabolism	ko01100//Metabolic pathways;ko01110//Biosynthesis of secondary metabolites;ko00500//Starch and sucrose metabolism;ko00520//Amino sugar and nucleotide sugar metabolism	K00975;K00975;K00975;K00975	GO:0009536//plastid	GO:0070566//adenylyltransferase activity	GO:0005977//glycogen metabolic process;GO:0005982//starch metabolic process
Chromosome01	31782001	31782200	*	0.000225304	0.00890247	-26.7677	Manes_01G236800	Genebody	PALD1	PREDICTED: paladin [Jatropha curcas]	-	-	-	-	GO:0044444//cytoplasmic part	-	-
Chromosome01	31783001	31783200	*	2.18986e-09	4.54104e-07	34.2055	Manes_01G236800	Genebody	PALD1	PREDICTED: paladin [Jatropha curcas]	-	-	-	-	GO:0044444//cytoplasmic part	-	-
Chromosome01	31783301	31783500	*	1.34993e-08	2.306e-06	34.1818	Manes_01G236800	Genebody	PALD1	PREDICTED: paladin [Jatropha curcas]	-	-	-	-	GO:0044444//cytoplasmic part	-	-
Chromosome01	31783401	31783600	*	4.67616e-09	8.96864e-07	47.7131	Manes_01G236800	Genebody	PALD1	PREDICTED: paladin [Jatropha curcas]	-	-	-	-	GO:0044444//cytoplasmic part	-	-
Chromosome01	31786001	31786200	*	0.00117734	0.0317204	28.6538	Manes_01G236800	Genebody	PALD1	PREDICTED: paladin [Jatropha curcas]	-	-	-	-	GO:0044444//cytoplasmic part	-	-
Chromosome01	31786101	31786300	*	4.31273e-11	1.28592e-08	41.6292	Manes_01G236800	Genebody	PALD1	PREDICTED: paladin [Jatropha curcas]	-	-	-	-	GO:0044444//cytoplasmic part	-	-
Chromosome01	31786201	31786400	*	2.00312e-08	3.27365e-06	39.5684	Manes_01G236800	Genebody	PALD1	PREDICTED: paladin [Jatropha curcas]	-	-	-	-	GO:0044444//cytoplasmic part	-	-
Chromosome01	31791601	31791800	*	6.21491e-06	0.000468912	26.1111	Manes_01G236800	Genebody	PALD1	PREDICTED: paladin [Jatropha curcas]	-	-	-	-	GO:0044444//cytoplasmic part	-	-
Chromosome01	31799101	31799300	*	3.4579e-13	1.48294e-10	-38.1818	Manes_01G236900	Genebody	CTSB	PREDICTED: cathepsin B [Ricinus communis]	-	-	-	-	-	GO:0004175//endopeptidase activity	GO:0016485//protein processing;GO:0019222//regulation of metabolic process
Chromosome01	31827801	31828000	*	0.000183012	0.00755224	-32.1886	Manes_01G237400	Genebody	TCF25	PREDICTED: transcription factor 25 [Ricinus communis]	-	-	-	-	-	-	-
Chromosome01	31830001	31830200	*	3.67607e-05	0.00206062	31.8427	Manes_01G237400	Genebody	TCF25	PREDICTED: transcription factor 25 [Ricinus communis]	-	-	-	-	-	-	-
Chromosome01	31844601	31844800	*	0.000182599	0.00753844	26.7183	Manes_01G237700	Genebody	PAP29	PREDICTED: probable inactive purple acid phosphatase 29 [Jatropha curcas]	-	-	-	-	-	GO:0003824//catalytic activity	-
Chromosome01	31863701	31863900	*	2.95882e-14	1.49243e-11	-31.7481	Manes_01G238000	Genebody	At1g02270	PREDICTED: uncharacterized calcium-binding protein At1g02270 [Ricinus communis]	-	-	-	-	GO:0043231//intracellular membrane-bounded organelle	GO:0046872//metal ion binding	GO:0006950//response to stress
Chromosome01	31863801	31864000	*	1.48755e-17	1.15217e-14	-56.1902	Manes_01G238000	Genebody	At1g02270	PREDICTED: uncharacterized calcium-binding protein At1g02270 [Ricinus communis]	-	-	-	-	GO:0043231//intracellular membrane-bounded organelle	GO:0046872//metal ion binding	GO:0006950//response to stress
Chromosome01	31922201	31922400	*	2.00969e-10	5.2194e-08	-39.3218	Manes_01G239000	Genebody	LHY	PREDICTED: protein LHY [Jatropha curcas]	Organismal Systems	Environmental adaptation	ko04712//Circadian rhythm - plant	K12133	-	GO:0003676//nucleic acid binding	-
Chromosome01	31922301	31922500	*	0.000142202	0.00617852	-28.9116	Manes_01G239000	Genebody	LHY	PREDICTED: protein LHY [Jatropha curcas]	Organismal Systems	Environmental adaptation	ko04712//Circadian rhythm - plant	K12133	-	GO:0003676//nucleic acid binding	-
Chromosome01	31922401	31922600	*	1.55087e-06	0.000144434	-33.2692	Manes_01G239000	Genebody	LHY	PREDICTED: protein LHY [Jatropha curcas]	Organismal Systems	Environmental adaptation	ko04712//Circadian rhythm - plant	K12133	-	GO:0003676//nucleic acid binding	-
Chromosome01	31922501	31922700	*	6.17602e-12	2.1452e-09	-35.5377	Manes_01G239000	Genebody	LHY	PREDICTED: protein LHY [Jatropha curcas]	Organismal Systems	Environmental adaptation	ko04712//Circadian rhythm - plant	K12133	-	GO:0003676//nucleic acid binding	-
Chromosome01	31922801	31923000	*	0.00154811	0.0388518	30.6579	Manes_01G239000	Genebody	LHY	PREDICTED: protein LHY [Jatropha curcas]	Organismal Systems	Environmental adaptation	ko04712//Circadian rhythm - plant	K12133	-	GO:0003676//nucleic acid binding	-
Chromosome01	31922901	31923100	*	6.42464e-10	1.50087e-07	36.3636	Manes_01G239000	Genebody	LHY	PREDICTED: protein LHY [Jatropha curcas]	Organismal Systems	Environmental adaptation	ko04712//Circadian rhythm - plant	K12133	-	GO:0003676//nucleic acid binding	-
Chromosome01	31924001	31924200	*	2.31282e-12	8.64671e-10	41.5981	Manes_01G239000	Genebody	LHY	PREDICTED: protein LHY [Jatropha curcas]	Organismal Systems	Environmental adaptation	ko04712//Circadian rhythm - plant	K12133	-	GO:0003676//nucleic acid binding	-
Chromosome01	31924101	31924300	*	2.5514e-12	9.44794e-10	56.1136	Manes_01G239000	Genebody	LHY	PREDICTED: protein LHY [Jatropha curcas]	Organismal Systems	Environmental adaptation	ko04712//Circadian rhythm - plant	K12133	-	GO:0003676//nucleic acid binding	-
Chromosome01	31926301	31926500	*	1.92094e-16	1.29523e-13	-69.4444	Manes_01G239000	Genebody	LHY	PREDICTED: protein LHY [Jatropha curcas]	Organismal Systems	Environmental adaptation	ko04712//Circadian rhythm - plant	K12133	-	GO:0003676//nucleic acid binding	-
Chromosome01	31926401	31926600	*	9.55101e-07	9.52023e-05	-43.7431	Manes_01G239000	Genebody	LHY	PREDICTED: protein LHY [Jatropha curcas]	Organismal Systems	Environmental adaptation	ko04712//Circadian rhythm - plant	K12133	-	GO:0003676//nucleic acid binding	-
Chromosome01	31930201	31930400	*	7.48812e-14	3.55551e-11	-50.7463	Manes_01G239000	Genebody	LHY	PREDICTED: protein LHY [Jatropha curcas]	Organismal Systems	Environmental adaptation	ko04712//Circadian rhythm - plant	K12133	-	GO:0003676//nucleic acid binding	-
Chromosome01	31930301	31930500	*	1.59393e-15	9.58827e-13	-41.0714	Manes_01G239000	Genebody	LHY	PREDICTED: protein LHY [Jatropha curcas]	Organismal Systems	Environmental adaptation	ko04712//Circadian rhythm - plant	K12133	-	GO:0003676//nucleic acid binding	-
Chromosome01	31975001	31975200	*	0.00101687	0.028421	28.0952	Manes_01G240000	Genebody	Vps8	PREDICTED: vacuolar protein sorting-associated protein 8 homolog isoform X1 [Jatropha curcas]	-	-	-	-	-	GO:0046914//transition metal ion binding	GO:0015031//protein transport
Chromosome01	31977001	31977200	*	0.000101365	0.00469277	29.4372	Manes_01G240000	Genebody	Vps8	PREDICTED: vacuolar protein sorting-associated protein 8 homolog isoform X1 [Jatropha curcas]	-	-	-	-	-	GO:0046914//transition metal ion binding	GO:0015031//protein transport
Chromosome01	31977901	31978100	*	7.5684e-08	1.05656e-05	26.2136	Manes_01G240000	Genebody	Vps8	PREDICTED: vacuolar protein sorting-associated protein 8 homolog isoform X1 [Jatropha curcas]	-	-	-	-	-	GO:0046914//transition metal ion binding	GO:0015031//protein transport
Chromosome01	31978001	31978200	*	2.16227e-13	9.6021e-11	35.0365	Manes_01G240000	Genebody	Vps8	PREDICTED: vacuolar protein sorting-associated protein 8 homolog isoform X1 [Jatropha curcas]	-	-	-	-	-	GO:0046914//transition metal ion binding	GO:0015031//protein transport
Chromosome01	32000101	32000300	*	1.5153e-09	3.25593e-07	44.3408	Manes_01G240300	Genebody	-	BnaA01g29400D [Brassica napus]	-	-	-	-	GO:0043231//intracellular membrane-bounded organelle	-	GO:0006950//response to stress;GO:0046474//glycerophospholipid biosynthetic process
Chromosome01	32080201	32080400	*	1.17483e-08	2.0387e-06	-25	Manes_01G241100	Genebody	CIPK9	PREDICTED: CBL-interacting serine/threonine-protein kinase 9 [Jatropha curcas]	-	-	-	-	-	GO:0004672//protein kinase activity;GO:0032550//purine ribonucleoside binding	GO:0006464//cellular protein modification process;GO:0006796//phosphate-containing compound metabolic process;GO:0007154//cell communication
Chromosome01	32080301	32080500	*	2.59677e-09	5.29137e-07	-38.0952	Manes_01G241100	Genebody	CIPK9	PREDICTED: CBL-interacting serine/threonine-protein kinase 9 [Jatropha curcas]	-	-	-	-	-	GO:0004672//protein kinase activity;GO:0032550//purine ribonucleoside binding	GO:0006464//cellular protein modification process;GO:0006796//phosphate-containing compound metabolic process;GO:0007154//cell communication
Chromosome01	32123201	32123400	*	3.51319e-18	2.90751e-15	68.2028	Manes_01G242200	Genebody	-	hypothetical protein MANES_01G242200 [Manihot esculenta]	-	-	-	-	-	-	-
Chromosome01	32182601	32182800	*	1.2757e-18	1.10513e-15	-33.1485	Manes_01G242800	Genebody	SPAC644.07	PREDICTED: probable mitochondrial chaperone BCS1-A [Jatropha curcas]	-	-	-	-	-	GO:0016462//pyrophosphatase activity;GO:0032550//purine ribonucleoside binding	-
Chromosome01	32182701	32182900	*	5.69186e-27	1.04066e-23	-43.1682	Manes_01G242800	Genebody	SPAC644.07	PREDICTED: probable mitochondrial chaperone BCS1-A [Jatropha curcas]	-	-	-	-	-	GO:0016462//pyrophosphatase activity;GO:0032550//purine ribonucleoside binding	-
Chromosome01	32182801	32183000	*	5.73012e-11	1.67029e-08	-28.9207	Manes_01G242800	Genebody	SPAC644.07	PREDICTED: probable mitochondrial chaperone BCS1-A [Jatropha curcas]	-	-	-	-	-	GO:0016462//pyrophosphatase activity;GO:0032550//purine ribonucleoside binding	-
Chromosome01	32203501	32203700	*	3.89181e-12	1.39727e-09	-32.6087	Manes_01G243200	Genebody	RS31	arginine/serine-rich splicing factor RSP31 family protein [Populus trichocarpa]	Genetic Information Processing	Transcription	ko03040//Spliceosome	K12893	GO:0016604//nuclear body	GO:0036094//small molecule binding;GO:0097159//organic cyclic compound binding	-
Chromosome01	32217301	32217500	*	8.78923e-06	0.000626985	32.6667	Manes_01G243600	Genebody	FKGP	PREDICTED: bifunctional fucokinase/fucose pyrophosphorylase [Jatropha curcas]	Metabolism;Metabolism;Metabolism	Global and overview maps;Carbohydrate metabolism;Carbohydrate metabolism	ko01100//Metabolic pathways;ko00520//Amino sugar and nucleotide sugar metabolism;ko00051//Fructose and mannose metabolism	K05305;K05305;K05305	GO:0044424//intracellular part	GO:0016772//transferase activity, transferring phosphorus-containing groups;GO:0032550//purine ribonucleoside binding	GO:0006796//phosphate-containing compound metabolic process
Chromosome01	32220201	32220400	*	6.11947e-05	0.00312896	-29.6867	Manes_01G243600	Genebody	FKGP	PREDICTED: bifunctional fucokinase/fucose pyrophosphorylase [Jatropha curcas]	Metabolism;Metabolism;Metabolism	Global and overview maps;Carbohydrate metabolism;Carbohydrate metabolism	ko01100//Metabolic pathways;ko00520//Amino sugar and nucleotide sugar metabolism;ko00051//Fructose and mannose metabolism	K05305;K05305;K05305	GO:0044424//intracellular part	GO:0016772//transferase activity, transferring phosphorus-containing groups;GO:0032550//purine ribonucleoside binding	GO:0006796//phosphate-containing compound metabolic process
Chromosome01	32224501	32224700	*	1.05463e-05	0.000729968	26.9048	Manes_01G243700	Genebody	-	NC domain-containing family protein [Populus trichocarpa]	-	-	-	-	-	-	-
Chromosome01	32227701	32227900	*	9.18577e-08	1.25307e-05	45.9167	Manes_01G243700	Genebody	-	NC domain-containing family protein [Populus trichocarpa]	-	-	-	-	-	-	-
Chromosome01	32250201	32250400	*	2.05524e-05	0.00127503	-25.3731	Manes_01G244100	Genebody	WDR44	PREDICTED: F-box-like/WD repeat-containing protein TBL1X [Populus euphratica]	-	-	-	-	-	-	-
Chromosome01	32250401	32250600	*	5.94685e-06	0.000451739	28.9305	Manes_01G244100	Genebody	WDR44	PREDICTED: F-box-like/WD repeat-containing protein TBL1X [Populus euphratica]	-	-	-	-	-	-	-
Chromosome01	32250501	32250700	*	5.91781e-06	0.000449914	25.1822	Manes_01G244100	Genebody	WDR44	PREDICTED: F-box-like/WD repeat-containing protein TBL1X [Populus euphratica]	-	-	-	-	-	-	-
Chromosome01	32277801	32278000	*	9.7346e-16	6.01613e-13	-58.7156	Manes_01G244500	Genebody	Dmxl1	transducin family protein [Populus trichocarpa]	-	-	-	-	-	-	-
Chromosome01	32278701	32278900	*	7.21974e-11	2.06414e-08	-43.6364	Manes_01G244500	Genebody	Dmxl1	transducin family protein [Populus trichocarpa]	-	-	-	-	-	-	-
Chromosome01	32278801	32279000	*	7.21974e-11	2.06414e-08	-43.6364	Manes_01G244500	Genebody	Dmxl1	transducin family protein [Populus trichocarpa]	-	-	-	-	-	-	-
Chromosome01	32294501	32294700	*	4.83355e-14	2.3659e-11	44.1127	Manes_01G245000	Genebody	ARF9	PREDICTED: auxin response factor 18 [Jatropha curcas]	Environmental Information Processing	Signal transduction	ko04075//Plant hormone signal transduction	K14486	GO:0043231//intracellular membrane-bounded organelle	GO:0003676//nucleic acid binding;GO:0005515//protein binding	GO:0006351//transcription, DNA-templated;GO:0009755//hormone-mediated signaling pathway
Chromosome01	32294601	32294800	*	2.09167e-18	1.77177e-15	44.7866	Manes_01G245000	Genebody	ARF9	PREDICTED: auxin response factor 18 [Jatropha curcas]	Environmental Information Processing	Signal transduction	ko04075//Plant hormone signal transduction	K14486	GO:0043231//intracellular membrane-bounded organelle	GO:0003676//nucleic acid binding;GO:0005515//protein binding	GO:0006351//transcription, DNA-templated;GO:0009755//hormone-mediated signaling pathway
Chromosome01	32388501	32388700	*	0.000482006	0.016096	-33.6957	Manes_01G246000	Genebody	SINAT3	PREDICTED: E3 ubiquitin-protein ligase SINAT3-like [Jatropha curcas]	Genetic Information Processing	Folding, sorting and degradation	ko04120//Ubiquitin mediated proteolysis	K04506	GO:0043231//intracellular membrane-bounded organelle	GO:0019787//ubiquitin-like protein transferase activity;GO:0046914//transition metal ion binding	GO:0019941//modification-dependent protein catabolic process;GO:0032446//protein modification by small protein conjugation;GO:0044707//single-multicellular organism process
Chromosome01	32395801	32396000	*	6.66463e-06	0.00049769	-33.1241	Manes_01G246200	Genebody	-	EMB1703 [Arabidopsis lyrata subsp. lyrata] [Arabidopsis lyrata]	-	-	-	-	-	-	-
Chromosome01	32396201	32396400	*	2.53545e-08	4.03545e-06	29.3182	Manes_01G246200	Genebody	-	EMB1703 [Arabidopsis lyrata subsp. lyrata] [Arabidopsis lyrata]	-	-	-	-	-	-	-
Chromosome01	32396301	32396500	*	2.53545e-08	4.03545e-06	29.3182	Manes_01G246200	Genebody	-	EMB1703 [Arabidopsis lyrata subsp. lyrata] [Arabidopsis lyrata]	-	-	-	-	-	-	-
Chromosome01	32398501	32398700	*	3.34862e-19	3.11213e-16	46.0526	Manes_01G246200	Genebody	-	EMB1703 [Arabidopsis lyrata subsp. lyrata] [Arabidopsis lyrata]	-	-	-	-	-	-	-
Chromosome01	32399801	32400000	*	5.89244e-12	2.05447e-09	26.7994	Manes_01G246300	Genebody	PI4KG4	PREDICTED: phosphatidylinositol 4-kinase gamma 4 [Ricinus communis]	-	-	-	-	-	GO:0016772//transferase activity, transferring phosphorus-containing groups	-
Chromosome01	32399901	32400100	*	2.93659e-14	1.48161e-11	54.21	Manes_01G246300	Genebody	PI4KG4	PREDICTED: phosphatidylinositol 4-kinase gamma 4 [Ricinus communis]	-	-	-	-	-	GO:0016772//transferase activity, transferring phosphorus-containing groups	-
Chromosome01	32406501	32406700	*	1.42234e-09	3.07607e-07	-37.5	Manes_01G246400	Genebody	yuiD	Acid phosphatase/vanadium-dependent haloperoxidase-related protein [Theobroma cacao]	-	-	-	-	GO:0016020//membrane	-	-
Chromosome01	32444301	32444500	*	0.000126042	0.00560383	-29.1071	Manes_01G246700	Genebody	At3g61710	PREDICTED: beclin-1-like protein [Jatropha curcas]	Cellular Processes	Transport and catabolism	ko04136//Autophagy - other eukaryotes	K08334	GO:0044444//cytoplasmic part	-	GO:0006605//protein targeting;GO:0007033//vacuole organization;GO:0009620//response to fungus;GO:0009856//pollination;GO:0044248//cellular catabolic process
Chromosome01	32451501	32451700	*	9.51711e-06	0.0006698	-25.9596	Manes_01G246900	Genebody	CNGC1	PREDICTED: cyclic nucleotide-gated ion channel 1-like [Jatropha curcas]	Organismal Systems	Environmental adaptation	ko04626//Plant-pathogen interaction	K05391	GO:0031224//intrinsic component of membrane	GO:0005216//ion channel activity	GO:0006811//ion transport;GO:0044763//single-organism cellular process;GO:0051707//response to other organism
Chromosome01	32476301	32476500	*	1.71709e-07	2.16193e-05	26.2519	Manes_01G247100	Genebody	RH31	PREDICTED: DEAD-box ATP-dependent RNA helicase 31-like [Jatropha curcas]	-	-	-	-	-	GO:0032550//purine ribonucleoside binding;GO:0042623//ATPase activity, coupled	GO:0006950//response to stress;GO:0009154//purine ribonucleotide catabolic process;GO:0009628//response to abiotic stimulus
Chromosome01	32476701	32476900	*	1.01901e-07	1.37153e-05	53.1987	Manes_01G247100	Genebody	RH31	PREDICTED: DEAD-box ATP-dependent RNA helicase 31-like [Jatropha curcas]	-	-	-	-	-	GO:0032550//purine ribonucleoside binding;GO:0042623//ATPase activity, coupled	GO:0006950//response to stress;GO:0009154//purine ribonucleotide catabolic process;GO:0009628//response to abiotic stimulus
Chromosome01	32478901	32479100	*	6.30078e-06	0.000474741	-36.1991	Manes_01G247200	Genebody	cid14	Poly(A) RNA polymerase cid14 [Morus notabilis]	-	-	-	-	-	GO:0016772//transferase activity, transferring phosphorus-containing groups	-
Chromosome01	32511701	32511900	*	0.000648593	0.0202185	25.567	Manes_01G247500	Genebody	STR4	PREDICTED: rhodanese-like domain-containing protein 4, chloroplastic [Jatropha curcas]	-	-	-	-	GO:0009534//chloroplast thylakoid	GO:0016798//hydrolase activity, acting on glycosyl bonds	GO:0044238//primary metabolic process
Chromosome01	32542101	32542300	*	0.000664456	0.0205985	25.6683	Manes_01G248100	Genebody	Y-1	extra-large G-like protein [Medicago truncatula]	-	-	-	-	-	-	-
Chromosome01	32543301	32543500	*	4.65481e-10	1.12108e-07	32.2581	Manes_01G248100	Genebody	Y-1	extra-large G-like protein [Medicago truncatula]	-	-	-	-	-	-	-
Chromosome01	32548401	32548600	*	8.01636e-07	8.19653e-05	-26.3158	Manes_01G248400	Genebody	GH3.5	auxin-responsive GH3 family protein [Hevea brasiliensis]	Environmental Information Processing	Signal transduction	ko04075//Plant hormone signal transduction	K14506	-	GO:0005515//protein binding	GO:0002218//activation of innate immune response;GO:0009411//response to UV;GO:0009636//response to toxic substance;GO:0009733//response to auxin
Chromosome01	32548501	32548700	*	9.56138e-09	1.69944e-06	-36.2319	Manes_01G248400	Genebody	GH3.5	auxin-responsive GH3 family protein [Hevea brasiliensis]	Environmental Information Processing	Signal transduction	ko04075//Plant hormone signal transduction	K14506	-	GO:0005515//protein binding	GO:0002218//activation of innate immune response;GO:0009411//response to UV;GO:0009636//response to toxic substance;GO:0009733//response to auxin
Chromosome01	32549001	32549200	*	5.89744e-15	3.27561e-12	-51	Manes_01G248400	Genebody	GH3.5	auxin-responsive GH3 family protein [Hevea brasiliensis]	Environmental Information Processing	Signal transduction	ko04075//Plant hormone signal transduction	K14506	-	GO:0005515//protein binding	GO:0002218//activation of innate immune response;GO:0009411//response to UV;GO:0009636//response to toxic substance;GO:0009733//response to auxin
Chromosome01	32633401	32633600	*	3.60227e-08	5.51045e-06	-30	Manes_01G249700	Genebody	Exosc4	PREDICTED: exosome complex component RRP41-like [Jatropha curcas]	Genetic Information Processing	Folding, sorting and degradation	ko03018//RNA degradation	K11600	GO:0044444//cytoplasmic part	GO:0004518//nuclease activity;GO:0016779//nucleotidyltransferase activity	GO:0090304//nucleic acid metabolic process
Chromosome01	32633501	32633700	*	1.4766e-08	2.49485e-06	-40	Manes_01G249700	Genebody	Exosc4	PREDICTED: exosome complex component RRP41-like [Jatropha curcas]	Genetic Information Processing	Folding, sorting and degradation	ko03018//RNA degradation	K11600	GO:0044444//cytoplasmic part	GO:0004518//nuclease activity;GO:0016779//nucleotidyltransferase activity	GO:0090304//nucleic acid metabolic process
Chromosome01	32638301	32638500	*	1.71155e-05	0.00109486	28.372	Manes_01G249800	Genebody	YMR099C	Galactose mutarotase-like superfamily protein [Theobroma cacao]	Metabolism;Metabolism;Metabolism	Global and overview maps;Global and overview maps;Carbohydrate metabolism	ko01100//Metabolic pathways;ko01110//Biosynthesis of secondary metabolites;ko00010//Glycolysis / Gluconeogenesis	K01792;K01792;K01792	-	GO:0003824//catalytic activity;GO:0005488//binding	GO:0044238//primary metabolic process
Chromosome01	32643501	32643700	*	0.000250331	0.00966655	27.1026	Manes_01G249900	Genebody	CPRF1	PREDICTED: common plant regulatory factor 1-like isoform X1 [Jatropha curcas]	-	-	-	-	GO:0005737//cytoplasm;GO:0043231//intracellular membrane-bounded organelle	GO:0001071//nucleic acid binding transcription factor activity;GO:0003677//DNA binding	GO:0006351//transcription, DNA-templated
Chromosome01	32667601	32667800	*	2.82666e-07	3.32883e-05	26.3462	Manes_01G250200	Genebody	POB1	PREDICTED: BTB/POZ domain-containing protein POB1 [Ricinus communis]	-	-	-	-	GO:0043231//intracellular membrane-bounded organelle	GO:0046983//protein dimerization activity	GO:0009639//response to red or far red light
Chromosome01	32668701	32668900	*	5.92047e-06	0.000450081	41.3949	Manes_01G250200	Genebody	POB1	PREDICTED: BTB/POZ domain-containing protein POB1 [Ricinus communis]	-	-	-	-	GO:0043231//intracellular membrane-bounded organelle	GO:0046983//protein dimerization activity	GO:0009639//response to red or far red light
Chromosome01	32695001	32695200	*	2.85374e-08	4.48836e-06	32.4016	Manes_01G250400	Genebody	At5g41620	Plasma membrane-like protein isoform 1 [Theobroma cacao]	-	-	-	-	-	-	-
Chromosome01	32695101	32695300	*	7.1451e-24	1.02601e-20	64.5161	Manes_01G250400	Genebody	At5g41620	Plasma membrane-like protein isoform 1 [Theobroma cacao]	-	-	-	-	-	-	-
Chromosome01	32695201	32695400	*	2.28817e-20	2.38348e-17	44.6821	Manes_01G250400	Genebody	At5g41620	Plasma membrane-like protein isoform 1 [Theobroma cacao]	-	-	-	-	-	-	-
Chromosome01	32695801	32696000	*	3.52659e-11	1.06885e-08	-41.8605	Manes_01G250400	Genebody	At5g41620	Plasma membrane-like protein isoform 1 [Theobroma cacao]	-	-	-	-	-	-	-
Chromosome01	32695901	32696100	*	0.00143407	0.0367234	-25.8577	Manes_01G250400	Genebody	At5g41620	Plasma membrane-like protein isoform 1 [Theobroma cacao]	-	-	-	-	-	-	-
Chromosome01	32737701	32737900	*	2.70172e-07	3.20088e-05	34.6631	Manes_01G251100	Genebody	MGP4	PREDICTED: UDP-D-xylose:L-fucose alpha-1,3-D-xylosyltransferase MGP4 [Jatropha curcas]	-	-	-	-	-	-	-
Chromosome01	32737801	32738000	*	1.04277e-06	0.000102646	34.324	Manes_01G251100	Genebody	MGP4	PREDICTED: UDP-D-xylose:L-fucose alpha-1,3-D-xylosyltransferase MGP4 [Jatropha curcas]	-	-	-	-	-	-	-
Chromosome01	32743201	32743400	*	9.59319e-05	0.0044954	26.5781	Manes_01G251200	Genebody	ABIL1	PREDICTED: protein ABIL1 isoform X1 [Ricinus communis]	-	-	-	-	-	-	-
Chromosome01	32761301	32761500	*	2.45099e-05	0.00147351	-37.9951	Manes_01G251500	Genebody	MAKR6	PREDICTED: probable membrane-associated kinase regulator 6 [Ricinus communis]	-	-	-	-	-	-	-
Chromosome01	32769501	32769700	*	9.30992e-08	1.26745e-05	27.6825	Manes_01G251600	Genebody	SNRNP59	PREDICTED: U11/U12 small nuclear ribonucleoprotein 59 kDa protein isoform X1 [Populus euphratica]	-	-	-	-	-	-	-
Chromosome01	32819201	32819400	*	8.80356e-09	1.57652e-06	35.205	Manes_01G252500	Genebody	SEC10	PREDICTED: exocyst complex component SEC10 [Ricinus communis]	-	-	-	-	GO:0044424//intracellular part	-	GO:0016192//vesicle-mediated transport
Chromosome01	32850401	32850600	*	1.99478e-27	3.81544e-24	73.6168	Manes_01G252800	Genebody	-	PREDICTED: neurofilament light polypeptide-like [Gossypium hirsutum]	-	-	-	-	-	GO:0043169//cation binding	GO:0006812//cation transport
Chromosome01	32850501	32850700	*	2.14724e-25	3.51112e-22	76.5432	Manes_01G252800	Genebody	-	PREDICTED: neurofilament light polypeptide-like [Gossypium hirsutum]	-	-	-	-	-	GO:0043169//cation binding	GO:0006812//cation transport
Chromosome01	32873501	32873700	*	4.58598e-09	8.81366e-07	33.2498	Manes_01G253100	Genebody	-	Chorismate synthase [Gossypium arboreum]	-	-	-	-	-	-	-
Chromosome01	32878601	32878800	*	0.000252919	0.00974185	-28.3057	Manes_01G253100	Genebody	-	Chorismate synthase [Gossypium arboreum]	-	-	-	-	-	-	-
Chromosome01	32878701	32878900	*	9.14265e-06	0.000648225	-37.572	Manes_01G253100	Genebody	-	Chorismate synthase [Gossypium arboreum]	-	-	-	-	-	-	-
Chromosome01	32884601	32884800	*	1.66177e-08	2.77415e-06	-29.0698	Manes_01G253200	Genebody	RPL5	PREDICTED: 50S ribosomal protein L5, chloroplastic [Ricinus communis]	Genetic Information Processing	Translation	ko03010//Ribosome	K02931	GO:0005840//ribosome;GO:0009526//plastid envelope;GO:0009532//plastid stroma	GO:0005198//structural molecule activity	GO:0010467//gene expression
Chromosome01	32887801	32888000	*	5.26503e-07	5.70161e-05	-36.2309	Manes_01G253300	Genebody	LCKB2	PREDICTED: sphingoid long-chain bases kinase 2, mitochondrial [Ricinus communis]	-	-	-	-	-	GO:0016301//kinase activity	GO:0006796//phosphate-containing compound metabolic process;GO:0006950//response to stress;GO:0007186//G-protein coupled receptor signaling pathway;GO:0019751//polyol metabolic process
Chromosome01	32900401	32900600	*	1.44707e-08	2.45179e-06	32.9268	Manes_01G253500	Genebody	At1g01540	PREDICTED: probable serine/threonine-protein kinase At1g01540 [Ricinus communis]	-	-	-	-	GO:0016020//membrane	GO:0004702//receptor signaling protein serine/threonine kinase activity;GO:0032550//purine ribonucleoside binding	GO:0032147//activation of protein kinase activity;GO:0035556//intracellular signal transduction
Chromosome01	32900501	32900700	*	2.7185e-05	0.00160591	26.4682	Manes_01G253500	Genebody	At1g01540	PREDICTED: probable serine/threonine-protein kinase At1g01540 [Ricinus communis]	-	-	-	-	GO:0016020//membrane	GO:0004702//receptor signaling protein serine/threonine kinase activity;GO:0032550//purine ribonucleoside binding	GO:0032147//activation of protein kinase activity;GO:0035556//intracellular signal transduction
Chromosome01	32908801	32909000	*	5.80667e-06	0.000442558	28.0519	Manes_01G253700	Genebody	MMK2	PREDICTED: mitogen-activated protein kinase homolog MMK2 [Jatropha curcas]	-	-	-	-	GO:0044444//cytoplasmic part	GO:0004702//receptor signaling protein serine/threonine kinase activity;GO:0032550//purine ribonucleoside binding	GO:0001101//response to acid chemical;GO:0006464//cellular protein modification process;GO:0006796//phosphate-containing compound metabolic process;GO:0006971//hypotonic response;GO:0009611//response to wounding;GO:0009627//systemic acquired resistance;GO:0009725//response to hormone;GO:0030865//cortical cytoskeleton organization;GO:0033206//meiotic cytokinesis;GO:0035556//intracellular signal tr…
Chromosome01	32908901	32909100	*	1.05463e-07	1.41464e-05	30.5133	Manes_01G253700	Genebody	MMK2	PREDICTED: mitogen-activated protein kinase homolog MMK2 [Jatropha curcas]	-	-	-	-	GO:0044444//cytoplasmic part	GO:0004702//receptor signaling protein serine/threonine kinase activity;GO:0032550//purine ribonucleoside binding	GO:0001101//response to acid chemical;GO:0006464//cellular protein modification process;GO:0006796//phosphate-containing compound metabolic process;GO:0006971//hypotonic response;GO:0009611//response to wounding;GO:0009627//systemic acquired resistance;GO:0009725//response to hormone;GO:0030865//cortical cytoskeleton organization;GO:0033206//meiotic cytokinesis;GO:0035556//intracellular signal tr…
Chromosome01	32909401	32909600	*	1.07507e-05	0.000741931	27.9724	Manes_01G253700	Genebody	MMK2	PREDICTED: mitogen-activated protein kinase homolog MMK2 [Jatropha curcas]	-	-	-	-	GO:0044444//cytoplasmic part	GO:0004702//receptor signaling protein serine/threonine kinase activity;GO:0032550//purine ribonucleoside binding	GO:0001101//response to acid chemical;GO:0006464//cellular protein modification process;GO:0006796//phosphate-containing compound metabolic process;GO:0006971//hypotonic response;GO:0009611//response to wounding;GO:0009627//systemic acquired resistance;GO:0009725//response to hormone;GO:0030865//cortical cytoskeleton organization;GO:0033206//meiotic cytokinesis;GO:0035556//intracellular signal tr…
Chromosome01	32909501	32909700	*	1.66077e-06	0.000153014	27.7321	Manes_01G253700	Genebody	MMK2	PREDICTED: mitogen-activated protein kinase homolog MMK2 [Jatropha curcas]	-	-	-	-	GO:0044444//cytoplasmic part	GO:0004702//receptor signaling protein serine/threonine kinase activity;GO:0032550//purine ribonucleoside binding	GO:0001101//response to acid chemical;GO:0006464//cellular protein modification process;GO:0006796//phosphate-containing compound metabolic process;GO:0006971//hypotonic response;GO:0009611//response to wounding;GO:0009627//systemic acquired resistance;GO:0009725//response to hormone;GO:0030865//cortical cytoskeleton organization;GO:0033206//meiotic cytokinesis;GO:0035556//intracellular signal tr…
Chromosome01	32920701	32920900	*	1.15814e-05	0.000790538	-37.8054	Manes_01G254000	Genebody	MSL1	PREDICTED: LOW QUALITY PROTEIN: mechanosensitive ion channel protein 1, mitochondrial [Ricinus communis]	-	-	-	-	GO:0009536//plastid	-	-
Chromosome01	32943301	32943500	*	1.46888e-09	3.16411e-07	-29.5082	Manes_01G254400	Genebody	Ric1	PREDICTED: RAB6A-GEF complex partner protein 1-like [Jatropha curcas]	-	-	-	-	GO:0043231//intracellular membrane-bounded organelle	-	-
Chromosome01	32994601	32994800	*	7.1684e-08	1.00813e-05	40.3798	Manes_01G255100	Genebody	ARID1	PREDICTED: AT-rich interactive domain-containing protein 1 isoform X2 [Jatropha curcas]	-	-	-	-	GO:0005622//intracellular	-	-
Chromosome01	32994701	32994900	*	2.1949e-05	0.00134622	36.5054	Manes_01G255100	Genebody	ARID1	PREDICTED: AT-rich interactive domain-containing protein 1 isoform X2 [Jatropha curcas]	-	-	-	-	GO:0005622//intracellular	-	-
Chromosome01	33011701	33011900	*	5.91934e-10	1.39372e-07	-37.3494	Manes_01G255200	Genebody	UBC5	PREDICTED: ubiquitin-conjugating enzyme E2-23 kDa [Ricinus communis]	Genetic Information Processing	Folding, sorting and degradation	ko04120//Ubiquitin mediated proteolysis	K10576	-	GO:0019787//ubiquitin-like protein transferase activity	GO:0019941//modification-dependent protein catabolic process;GO:0032446//protein modification by small protein conjugation
Chromosome01	33011801	33012000	*	5.91934e-10	1.39372e-07	-37.3494	Manes_01G255200	Genebody	UBC5	PREDICTED: ubiquitin-conjugating enzyme E2-23 kDa [Ricinus communis]	Genetic Information Processing	Folding, sorting and degradation	ko04120//Ubiquitin mediated proteolysis	K10576	-	GO:0019787//ubiquitin-like protein transferase activity	GO:0019941//modification-dependent protein catabolic process;GO:0032446//protein modification by small protein conjugation
Chromosome01	33016701	33016900	*	2.01382e-10	5.22907e-08	-37.7551	Manes_01G255300	Genebody	BRM	PREDICTED: ATP-dependent helicase BRM isoform X1 [Jatropha curcas]	-	-	-	-	GO:0043231//intracellular membrane-bounded organelle;GO:0044444//cytoplasmic part	GO:0003676//nucleic acid binding;GO:0017111//nucleoside-triphosphatase activity;GO:0032550//purine ribonucleoside binding	GO:0006351//transcription, DNA-templated;GO:0010160//formation of organ boundary;GO:0010468//regulation of gene expression
Chromosome01	33019401	33019600	*	0.000651507	0.0202864	-26.7843	Manes_01G255300	Genebody	BRM	PREDICTED: ATP-dependent helicase BRM isoform X1 [Jatropha curcas]	-	-	-	-	GO:0043231//intracellular membrane-bounded organelle;GO:0044444//cytoplasmic part	GO:0003676//nucleic acid binding;GO:0017111//nucleoside-triphosphatase activity;GO:0032550//purine ribonucleoside binding	GO:0006351//transcription, DNA-templated;GO:0010160//formation of organ boundary;GO:0010468//regulation of gene expression
Chromosome01	33021001	33021200	*	3.59905e-10	8.85715e-08	-35.3195	Manes_01G255300	Genebody	BRM	PREDICTED: ATP-dependent helicase BRM isoform X1 [Jatropha curcas]	-	-	-	-	GO:0043231//intracellular membrane-bounded organelle;GO:0044444//cytoplasmic part	GO:0003676//nucleic acid binding;GO:0017111//nucleoside-triphosphatase activity;GO:0032550//purine ribonucleoside binding	GO:0006351//transcription, DNA-templated;GO:0010160//formation of organ boundary;GO:0010468//regulation of gene expression
Chromosome01	33021101	33021300	*	7.21889e-10	1.66741e-07	-48.1225	Manes_01G255300	Genebody	BRM	PREDICTED: ATP-dependent helicase BRM isoform X1 [Jatropha curcas]	-	-	-	-	GO:0043231//intracellular membrane-bounded organelle;GO:0044444//cytoplasmic part	GO:0003676//nucleic acid binding;GO:0017111//nucleoside-triphosphatase activity;GO:0032550//purine ribonucleoside binding	GO:0006351//transcription, DNA-templated;GO:0010160//formation of organ boundary;GO:0010468//regulation of gene expression
Chromosome01	33022401	33022600	*	1.00728e-05	0.000702108	27.451	Manes_01G255300	Genebody	BRM	PREDICTED: ATP-dependent helicase BRM isoform X1 [Jatropha curcas]	-	-	-	-	GO:0043231//intracellular membrane-bounded organelle;GO:0044444//cytoplasmic part	GO:0003676//nucleic acid binding;GO:0017111//nucleoside-triphosphatase activity;GO:0032550//purine ribonucleoside binding	GO:0006351//transcription, DNA-templated;GO:0010160//formation of organ boundary;GO:0010468//regulation of gene expression
Chromosome01	33058601	33058800	*	0.000718579	0.0218626	31.1538	Manes_01G255800	Genebody	PHT4;4	phosphate transporter [Manihot esculenta]	-	-	-	-	GO:0031224//intrinsic component of membrane	-	GO:0044763//single-organism cellular process
Chromosome01	33058701	33058900	*	0.00123608	0.0328923	29.7681	Manes_01G255800	Genebody	PHT4;4	phosphate transporter [Manihot esculenta]	-	-	-	-	GO:0031224//intrinsic component of membrane	-	GO:0044763//single-organism cellular process
Chromosome01	33062701	33062900	*	5.0673e-13	2.11249e-10	-35.1762	Manes_01G255800	Genebody	PHT4;4	phosphate transporter [Manihot esculenta]	-	-	-	-	GO:0031224//intrinsic component of membrane	-	GO:0044763//single-organism cellular process
Chromosome01	33075201	33075400	*	2.29364e-12	8.57915e-10	-35.7489	Manes_01G256100	Genebody	SPPL4	PREDICTED: signal peptide peptidase-like 4 isoform X1 [Jatropha curcas]	-	-	-	-	GO:0031224//intrinsic component of membrane	GO:0004175//endopeptidase activity	GO:0016485//protein processing
Chromosome01	33083201	33083400	*	0.000271068	0.0102914	31.2094	Manes_01G256200	Genebody	PUB33	PREDICTED: U-box domain-containing protein 33-like [Jatropha curcas]	-	-	-	-	GO:0044424//intracellular part	GO:0004672//protein kinase activity;GO:0019787//ubiquitin-like protein transferase activity;GO:0032550//purine ribonucleoside binding	GO:0006796//phosphate-containing compound metabolic process;GO:0032446//protein modification by small protein conjugation
Chromosome01	33084001	33084200	*	6.23257e-09	1.15982e-06	30.9181	Manes_01G256200	Genebody	PUB33	PREDICTED: U-box domain-containing protein 33-like [Jatropha curcas]	-	-	-	-	GO:0044424//intracellular part	GO:0004672//protein kinase activity;GO:0019787//ubiquitin-like protein transferase activity;GO:0032550//purine ribonucleoside binding	GO:0006796//phosphate-containing compound metabolic process;GO:0032446//protein modification by small protein conjugation
Chromosome01	33084101	33084300	*	6.23257e-09	1.15982e-06	30.9181	Manes_01G256200	Genebody	PUB33	PREDICTED: U-box domain-containing protein 33-like [Jatropha curcas]	-	-	-	-	GO:0044424//intracellular part	GO:0004672//protein kinase activity;GO:0019787//ubiquitin-like protein transferase activity;GO:0032550//purine ribonucleoside binding	GO:0006796//phosphate-containing compound metabolic process;GO:0032446//protein modification by small protein conjugation
Chromosome01	33086001	33086200	*	1.17057e-14	6.23827e-12	-52.809	Manes_01G256200	Genebody	PUB33	PREDICTED: U-box domain-containing protein 33-like [Jatropha curcas]	-	-	-	-	GO:0044424//intracellular part	GO:0004672//protein kinase activity;GO:0019787//ubiquitin-like protein transferase activity;GO:0032550//purine ribonucleoside binding	GO:0006796//phosphate-containing compound metabolic process;GO:0032446//protein modification by small protein conjugation
Chromosome01	33086101	33086300	*	1.2462e-10	3.3831e-08	-42.6829	Manes_01G256200	Genebody	PUB33	PREDICTED: U-box domain-containing protein 33-like [Jatropha curcas]	-	-	-	-	GO:0044424//intracellular part	GO:0004672//protein kinase activity;GO:0019787//ubiquitin-like protein transferase activity;GO:0032550//purine ribonucleoside binding	GO:0006796//phosphate-containing compound metabolic process;GO:0032446//protein modification by small protein conjugation
Chromosome01	33121601	33121800	*	1.72787e-10	4.54795e-08	-36.0825	Manes_01G256600	Genebody	TRM32	Formate--tetrahydrofolate ligase [Gossypium arboreum]	-	-	-	-	-	-	-
Chromosome01	33230501	33230700	*	4.84209e-07	5.31015e-05	-38.5714	Manes_01G258200	Genebody	7tmk1	PREDICTED: serine/threonine-protein kinase STY8-like [Ricinus communis]	-	-	-	-	-	GO:0016301//kinase activity;GO:0032550//purine ribonucleoside binding	GO:0006464//cellular protein modification process
Chromosome01	33230601	33230800	*	0.00031329	0.011528	-26.6865	Manes_01G258200	Genebody	7tmk1	PREDICTED: serine/threonine-protein kinase STY8-like [Ricinus communis]	-	-	-	-	-	GO:0016301//kinase activity;GO:0032550//purine ribonucleoside binding	GO:0006464//cellular protein modification process
Chromosome01	33322901	33323100	*	6.02814e-06	0.000456924	-31.1812	Manes_01G259400	Genebody	adat1	PREDICTED: tRNA-specific adenosine deaminase 1 isoform X2 [Jatropha curcas]	-	-	-	-	-	GO:0003676//nucleic acid binding;GO:0016814//hydrolase activity, acting on carbon-nitrogen (but not peptide) bonds, in cyclic amidines	GO:0010467//gene expression
Chromosome01	33436101	33436300	*	6.65798e-14	3.18489e-11	26.0165	Manes_01G261100	Genebody	At1g10490	PREDICTED: UPF0202 protein At1g10490-like [Jatropha curcas]	Genetic Information Processing	Translation	ko03008//Ribosome biogenesis in eukaryotes	K14521	-	-	-
Chromosome01	33607601	33607800	*	7.52537e-07	7.75935e-05	-32.7847	Manes_01G263900	Genebody	At2g45640	PREDICTED: histone deacetylase complex subunit SAP18 [Jatropha curcas]	Genetic Information Processing;Genetic Information Processing	Translation;Translation	ko03013//RNA transport;ko03015//mRNA surveillance pathway	K14324;K14324	GO:0031981//nuclear lumen	-	GO:0001101//response to acid chemical;GO:0006970//response to osmotic stress
Chromosome01	33796001	33796200	*	4.8695e-07	5.33414e-05	-25.4262	Manes_01G265900	Genebody	KU80	PREDICTED: ATP-dependent DNA helicase 2 subunit KU80 [Ricinus communis]	Genetic Information Processing	Replication and repair	ko03450//Non-homologous end-joining	K10885	GO:0043231//intracellular membrane-bounded organelle;GO:0043234//protein complex	GO:0003678//DNA helicase activity;GO:0043565//sequence-specific DNA binding	GO:0000726//non-recombinational repair;GO:0032392//DNA geometric change
Chromosome01	33855001	33855200	*	1.47145e-05	0.000965151	-28.3438	Manes_01G266800	Genebody	At2g45300	chloroplast 5-enolpyruvylshikimate 3-phosphate synthase [Hevea brasiliensis]	Metabolism;Metabolism;Metabolism;Metabolism	Global and overview maps;Global and overview maps;Global and overview maps;Amino acid metabolism	ko01100//Metabolic pathways;ko01110//Biosynthesis of secondary metabolites;ko01230//Biosynthesis of amino acids;ko00400//Phenylalanine, tyrosine and tryptophan biosynthesis	K00800;K00800;K00800;K00800	GO:0009532//plastid stroma	GO:0016765//transferase activity, transferring alkyl or aryl (other than methyl) groups	GO:0008652//cellular amino acid biosynthetic process;GO:0043650//dicarboxylic acid biosynthetic process
Chromosome01	33886301	33886500	*	6.81247e-06	0.000506874	39.9246	Manes_01G267100	Genebody	trio	PREDICTED: leucine-rich repeat extensin-like protein 5 [Ricinus communis]	-	-	-	-	-	-	-
Chromosome01	34247801	34248000	*	1.37911e-11	4.50062e-09	-31.8841	Manes_01G269000	Genebody	CDS4	PREDICTED: phosphatidate cytidylyltransferase 4, chloroplastic [Jatropha curcas]	Metabolism;Metabolism;Metabolism;Environmental Information Processing	Global and overview maps;Global and overview maps;Lipid metabolism;Signal transduction	ko01100//Metabolic pathways;ko01110//Biosynthesis of secondary metabolites;ko00564//Glycerophospholipid metabolism;ko04070//Phosphatidylinositol signaling system	K00981;K00981;K00981;K00981	GO:0031224//intrinsic component of membrane	GO:0070567//cytidylyltransferase activity	GO:0046341//CDP-diacylglycerol metabolic process
Chromosome01	34247901	34248100	*	1.37911e-11	4.50062e-09	-31.8841	Manes_01G269000	Genebody	CDS4	PREDICTED: phosphatidate cytidylyltransferase 4, chloroplastic [Jatropha curcas]	Metabolism;Metabolism;Metabolism;Environmental Information Processing	Global and overview maps;Global and overview maps;Lipid metabolism;Signal transduction	ko01100//Metabolic pathways;ko01110//Biosynthesis of secondary metabolites;ko00564//Glycerophospholipid metabolism;ko04070//Phosphatidylinositol signaling system	K00981;K00981;K00981;K00981	GO:0031224//intrinsic component of membrane	GO:0070567//cytidylyltransferase activity	GO:0046341//CDP-diacylglycerol metabolic process
Chromosome01	34371201	34371400	*	8.14066e-05	0.00394229	-30.9379	Manes_01G270100	Genebody	Cnot1	PREDICTED: CCR4-NOT transcription complex subunit 1 [Jatropha curcas]	Genetic Information Processing	Folding, sorting and degradation	ko03018//RNA degradation	K12604	-	-	-
Chromosome01	34505101	34505300	*	8.57599e-05	0.0041086	-26.9435	Manes_01G271900	Genebody	Pcbp4	PREDICTED: poly(rC)-binding protein 4 [Ricinus communis]	-	-	-	-	-	GO:0003676//nucleic acid binding	-
Chromosome01	34529601	34529800	*	3.26596e-06	0.000272555	26.6667	Manes_01G272500	Genebody	FBX5	PREDICTED: protein ARABIDILLO 1-like [Jatropha curcas]	-	-	-	-	-	GO:0003824//catalytic activity	-
Chromosome01	34699101	34699300	*	9.0151e-06	0.000640666	-26.3322	Manes_01G273900	Genebody	elmoA	PREDICTED: ELMO domain-containing protein A isoform X2 [Pyrus x bretschneideri]	-	-	-	-	GO:0043232//intracellular non-membrane-bounded organelle	-	GO:0006897//endocytosis
Chromosome01	34699201	34699400	*	0.000108814	0.00497363	-26.9704	Manes_01G273900	Genebody	elmoA	PREDICTED: ELMO domain-containing protein A isoform X2 [Pyrus x bretschneideri]	-	-	-	-	GO:0043232//intracellular non-membrane-bounded organelle	-	GO:0006897//endocytosis
Chromosome01	34726701	34726900	*	1.10979e-08	1.93988e-06	-43.9106	Manes_01G274200	Genebody	-	PREDICTED: plasminogen activator inhibitor 1 RNA-binding protein [Vitis vinifera]	-	-	-	-	-	-	-
Chromosome01	34954601	34954800	*	1.25024e-09	2.73255e-07	-48.3674	Manes_01G275200	Genebody	-	PREDICTED: NAD-dependent malic enzyme 62 kDa isoform, mitochondrial [Jatropha curcas]	Metabolism;Metabolism;Metabolism;Metabolism	Global and overview maps;Global and overview maps;Carbohydrate metabolism;Energy metabolism	ko01100//Metabolic pathways;ko01200//Carbon metabolism;ko00620//Pyruvate metabolism;ko00710//Carbon fixation in photosynthetic organisms	K00028;K00028;K00028;K00028	GO:0009536//plastid	GO:0000166//nucleotide binding;GO:0004470//malic enzyme activity;GO:0032550//purine ribonucleoside binding;GO:0046914//transition metal ion binding;GO:0046983//protein dimerization activity	GO:0006970//response to osmotic stress;GO:0043648//dicarboxylic acid metabolic process
Chromosome02	467901	468100	*	1.2853e-08	2.20824e-06	-35.4966	Manes_02G003500	Genebody	-	BnaA07g15580D [Brassica napus]	-	-	-	-	-	-	-
Chromosome02	810101	810300	*	5.04859e-07	5.49781e-05	33.4032	Manes_02G008500	Genebody	sun2	PREDICTED: SUN domain-containing protein 2 [Jatropha curcas]	-	-	-	-	-	-	-
Chromosome02	810201	810400	*	5.04859e-07	5.49781e-05	33.4032	Manes_02G008500	Genebody	sun2	PREDICTED: SUN domain-containing protein 2 [Jatropha curcas]	-	-	-	-	-	-	-
Chromosome02	975201	975400	*	5.9669e-10	1.40363e-07	-26.8281	Manes_02G010900	Genebody	GSVIVT00026920001	pectin lyase-like superfamily protein, partial [Manihot esculenta]	-	-	-	-	-	GO:0004553//hydrolase activity, hydrolyzing O-glycosyl compounds	GO:0044238//primary metabolic process
Chromosome02	975301	975500	*	8.67013e-12	2.93069e-09	-34.6855	Manes_02G010900	Genebody	GSVIVT00026920001	pectin lyase-like superfamily protein, partial [Manihot esculenta]	-	-	-	-	-	GO:0004553//hydrolase activity, hydrolyzing O-glycosyl compounds	GO:0044238//primary metabolic process
Chromosome02	1006301	1006500	*	1.80153e-13	8.10537e-11	-35.6164	Manes_02G011500	Genebody	WRKY41	WRKY transcription factor 3 [Manihot esculenta]	-	-	-	-	-	GO:0001071//nucleic acid binding transcription factor activity;GO:0003677//DNA binding	GO:0006351//transcription, DNA-templated
Chromosome02	1221901	1222100	*	6.26099e-16	3.95973e-13	32.2193	Manes_02G014900	Genebody	WRKY19	PREDICTED: loricrin-like [Gossypium hirsutum]	-	-	-	-	-	-	-
Chromosome02	1222001	1222200	*	4.61136e-15	2.59646e-12	49.0385	Manes_02G014900	Genebody	WRKY19	PREDICTED: loricrin-like [Gossypium hirsutum]	-	-	-	-	-	-	-
Chromosome02	1234801	1235000	*	6.87724e-05	0.00343833	-29.3052	Manes_02G015100	Genebody	CPK3	PREDICTED: calcium-dependent protein kinase 3 [Jatropha curcas]	Organismal Systems	Environmental adaptation	ko04626//Plant-pathogen interaction	K13412	GO:0016020//membrane;GO:0043231//intracellular membrane-bounded organelle;GO:0044444//cytoplasmic part	GO:0004674//protein serine/threonine kinase activity;GO:0032550//purine ribonucleoside binding;GO:0046872//metal ion binding	GO:0006468//protein phosphorylation;GO:0006970//response to osmotic stress;GO:0009755//hormone-mediated signaling pathway;GO:0010118//stomatal movement;GO:0032412//regulation of ion transmembrane transporter activity
Chromosome02	1365501	1365700	*	1.51958e-11	4.92486e-09	-25.1217	Manes_02G016200	Genebody	RBOHA	respiratory burst oxidase F [Manihot esculenta]	Organismal Systems;Environmental Information Processing	Environmental adaptation;Signal transduction	ko04626//Plant-pathogen interaction;ko04016//MAPK signaling pathway - plant	K13447;K13447	GO:0031224//intrinsic component of membrane	GO:0016209//antioxidant activity;GO:0046872//metal ion binding;GO:0050664//oxidoreductase activity, acting on NAD(P)H, oxygen as acceptor	GO:0044710//single-organism metabolic process
Chromosome02	1365601	1365800	*	1.31506e-15	7.9792e-13	-26.968	Manes_02G016200	Genebody	RBOHA	respiratory burst oxidase F [Manihot esculenta]	Organismal Systems;Environmental Information Processing	Environmental adaptation;Signal transduction	ko04626//Plant-pathogen interaction;ko04016//MAPK signaling pathway - plant	K13447;K13447	GO:0031224//intrinsic component of membrane	GO:0016209//antioxidant activity;GO:0046872//metal ion binding;GO:0050664//oxidoreductase activity, acting on NAD(P)H, oxygen as acceptor	GO:0044710//single-organism metabolic process
Chromosome02	1366201	1366400	*	1.2084e-12	4.73931e-10	25.625	Manes_02G016200	Genebody	RBOHA	respiratory burst oxidase F [Manihot esculenta]	Organismal Systems;Environmental Information Processing	Environmental adaptation;Signal transduction	ko04626//Plant-pathogen interaction;ko04016//MAPK signaling pathway - plant	K13447;K13447	GO:0031224//intrinsic component of membrane	GO:0016209//antioxidant activity;GO:0046872//metal ion binding;GO:0050664//oxidoreductase activity, acting on NAD(P)H, oxygen as acceptor	GO:0044710//single-organism metabolic process
Chromosome02	1463201	1463400	*	1.18824e-14	6.32892e-12	-52.5074	Manes_02G017800	Genebody	ISPF	2-C-methyl-D-erythritol 2,4-cyclodiphosphate synthase [Hevea brasiliensis]	Metabolism;Metabolism;Metabolism	Global and overview maps;Global and overview maps;Metabolism of terpenoids and polyketides	ko01100//Metabolic pathways;ko01110//Biosynthesis of secondary metabolites;ko00900//Terpenoid backbone biosynthesis	K01770;K01770;K01770	-	GO:0016849//phosphorus-oxygen lyase activity	GO:0006721//terpenoid metabolic process
Chromosome02	1638201	1638400	*	1.01999e-09	2.27629e-07	26.7606	Manes_02G020400	Genebody	TIC32	PREDICTED: short-chain dehydrogenase TIC 32, chloroplastic-like [Jatropha curcas]	-	-	-	-	-	GO:0016628//oxidoreductase activity, acting on the CH-CH group of donors, NAD or NADP as acceptor	GO:0044710//single-organism metabolic process
Chromosome02	1661201	1661400	*	9.29535e-06	0.000657074	-37.3647	Manes_02G020800	Genebody	At1g76660	Hydroxyproline-rich glycoprotein family protein [Theobroma cacao]	-	-	-	-	-	-	-
Chromosome02	1668101	1668300	*	1.9133e-19	1.82301e-16	54.1667	Manes_02G020900	Genebody	Os08g0562700	PREDICTED: puromycin-sensitive aminopeptidase isoform X3 [Jatropha curcas]	Metabolism;Metabolism	Global and overview maps;Metabolism of other amino acids	ko01100//Metabolic pathways;ko00480//Glutathione metabolism	K01256;K01256	-	GO:0008238//exopeptidase activity;GO:0046914//transition metal ion binding	GO:0016485//protein processing
Chromosome02	1668201	1668400	*	1.15587e-11	3.81997e-09	35.7143	Manes_02G020900	Genebody	Os08g0562700	PREDICTED: puromycin-sensitive aminopeptidase isoform X3 [Jatropha curcas]	Metabolism;Metabolism	Global and overview maps;Metabolism of other amino acids	ko01100//Metabolic pathways;ko00480//Glutathione metabolism	K01256;K01256	-	GO:0008238//exopeptidase activity;GO:0046914//transition metal ion binding	GO:0016485//protein processing
Chromosome02	1712301	1712500	*	6.85128e-06	0.00050927	26.2868	Manes_02G021500	Genebody	-	OSJNBa0019G23.16 [Oryza sativa Japonica Group]	-	-	-	-	-	-	-
Chromosome02	1744601	1744800	*	1.21699e-09	2.66668e-07	44.6049	Manes_02G021900	Genebody	KP1	PREDICTED: kinesin-4 [Ricinus communis]	-	-	-	-	GO:0005875//microtubule associated complex	GO:0003774//motor activity;GO:0015631//tubulin binding;GO:0032550//purine ribonucleoside binding	GO:0007017//microtubule-based process
Chromosome02	2051601	2051800	*	9.87404e-05	0.00459649	-29.8253	Manes_02G026500	Genebody	RBL2	PREDICTED: RHOMBOID-like protein 2 [Ricinus communis]	-	-	-	-	GO:0031224//intrinsic component of membrane	GO:0004175//endopeptidase activity	GO:0016485//protein processing
Chromosome02	2065001	2065200	*	2.24327e-09	4.64031e-07	-33.8459	Manes_02G026700	Genebody	HAP2	PREDICTED: protein HAPLESS 2 [Populus euphratica]	-	-	-	-	-	-	GO:0003006//developmental process involved in reproduction
Chromosome02	2065101	2065300	*	0.000239705	0.00934485	-25.1488	Manes_02G026700	Genebody	HAP2	PREDICTED: protein HAPLESS 2 [Populus euphratica]	-	-	-	-	-	-	GO:0003006//developmental process involved in reproduction
Chromosome02	2069401	2069600	*	1.48409e-12	5.74076e-10	-34.2105	Manes_02G026700	Genebody	HAP2	PREDICTED: protein HAPLESS 2 [Populus euphratica]	-	-	-	-	-	-	GO:0003006//developmental process involved in reproduction
Chromosome02	2069501	2069700	*	1.75277e-11	5.61778e-09	-35.5263	Manes_02G026700	Genebody	HAP2	PREDICTED: protein HAPLESS 2 [Populus euphratica]	-	-	-	-	-	-	GO:0003006//developmental process involved in reproduction
Chromosome02	2118301	2118500	*	8.39725e-11	2.36527e-08	-45.4741	Manes_02G027500	Genebody	LPLAT1	PREDICTED: lysophospholipid acyltransferase 1-like [Jatropha curcas]	Metabolism;Metabolism;Metabolism;Metabolism;Metabolism	Global and overview maps;Global and overview maps;Lipid metabolism;Lipid metabolism;Lipid metabolism	ko01100//Metabolic pathways;ko01110//Biosynthesis of secondary metabolites;ko00564//Glycerophospholipid metabolism;ko00561//Glycerolipid metabolism;ko00565//Ether lipid metabolism	K13519;K13519;K13519;K13519;K13519	GO:0031224//intrinsic component of membrane;GO:0043231//intracellular membrane-bounded organelle	GO:0008374//O-acyltransferase activity	GO:0006641//triglyceride metabolic process;GO:0008610//lipid biosynthetic process
Chromosome02	2118401	2118600	*	1.13034e-08	1.97158e-06	-40.7051	Manes_02G027500	Genebody	LPLAT1	PREDICTED: lysophospholipid acyltransferase 1-like [Jatropha curcas]	Metabolism;Metabolism;Metabolism;Metabolism;Metabolism	Global and overview maps;Global and overview maps;Lipid metabolism;Lipid metabolism;Lipid metabolism	ko01100//Metabolic pathways;ko01110//Biosynthesis of secondary metabolites;ko00564//Glycerophospholipid metabolism;ko00561//Glycerolipid metabolism;ko00565//Ether lipid metabolism	K13519;K13519;K13519;K13519;K13519	GO:0031224//intrinsic component of membrane;GO:0043231//intracellular membrane-bounded organelle	GO:0008374//O-acyltransferase activity	GO:0006641//triglyceride metabolic process;GO:0008610//lipid biosynthetic process
Chromosome02	2157601	2157800	*	2.16052e-05	0.00132918	-27.2053	Manes_02G028200	Genebody	NRPD1	PREDICTED: DNA-directed RNA polymerase IV subunit 1 [Jatropha curcas]	-	-	-	-	-	GO:0003676//nucleic acid binding;GO:0034062//RNA polymerase activity;GO:0046914//transition metal ion binding;GO:0048037//cofactor binding	GO:0010467//gene expression;GO:1901564//organonitrogen compound metabolic process
Chromosome02	2157701	2157900	*	9.42083e-05	0.00443236	-25.8601	Manes_02G028200	Genebody	NRPD1	PREDICTED: DNA-directed RNA polymerase IV subunit 1 [Jatropha curcas]	-	-	-	-	-	GO:0003676//nucleic acid binding;GO:0034062//RNA polymerase activity;GO:0046914//transition metal ion binding;GO:0048037//cofactor binding	GO:0010467//gene expression;GO:1901564//organonitrogen compound metabolic process
Chromosome02	2180101	2180300	*	2.7504e-17	2.05274e-14	64.8649	Manes_02G028400	Genebody	-	PREDICTED: thaumatin-like protein 1 [Ricinus communis]	-	-	-	-	-	-	GO:0006950//response to stress
Chromosome02	2180201	2180400	*	3.43312e-13	1.47362e-10	56.4683	Manes_02G028400	Genebody	-	PREDICTED: thaumatin-like protein 1 [Ricinus communis]	-	-	-	-	-	-	GO:0006950//response to stress
Chromosome02	2180301	2180500	*	1.68262e-07	2.12408e-05	37.3814	Manes_02G028400	Genebody	-	PREDICTED: thaumatin-like protein 1 [Ricinus communis]	-	-	-	-	-	-	GO:0006950//response to stress
Chromosome02	2208001	2208200	*	7.10541e-09	1.30349e-06	51.6218	Manes_02G028700	Genebody	CYP76B6	PREDICTED: geraniol 8-hydroxylase-like [Jatropha curcas]	-	-	-	-	-	GO:0016491//oxidoreductase activity;GO:0046872//metal ion binding	-
Chromosome02	2245001	2245200	*	1.03736e-05	0.000719808	-32.7844	Manes_02G029400	Genebody	Os06g0677700	PREDICTED: YTH domain-containing protein 1 isoform X1 [Ricinus communis]	-	-	-	-	-	-	-
Chromosome02	2404101	2404300	*	9.5074e-07	9.48335e-05	-32.3427	Manes_02G031800	Genebody	sll0608	PREDICTED: ycf49-like protein [Ziziphus jujuba]	-	-	-	-	-	-	-
Chromosome02	2590401	2590600	*	2.09343e-19	1.98678e-16	-27.833	Manes_02G033400	Genebody	CUL1	PREDICTED: cullin-1 [Jatropha curcas]	Genetic Information Processing;Genetic Information Processing	Folding, sorting and degradation;Folding, sorting and degradation	ko04141//Protein processing in endoplasmic reticulum;ko04120//Ubiquitin mediated proteolysis	K03347;K03347	GO:0000151//ubiquitin ligase complex;GO:0000228//nuclear chromosome;GO:0044444//cytoplasmic part	GO:0044389//ubiquitin-like protein ligase binding	GO:0001101//response to acid chemical;GO:0003006//developmental process involved in reproduction;GO:0007623//circadian rhythm;GO:0009725//response to hormone;GO:0009888//tissue development;GO:0019941//modification-dependent protein catabolic process;GO:0043623//cellular protein complex assembly
Chromosome02	2590501	2590700	*	3.37585e-14	1.69039e-11	-43.4034	Manes_02G033400	Genebody	CUL1	PREDICTED: cullin-1 [Jatropha curcas]	Genetic Information Processing;Genetic Information Processing	Folding, sorting and degradation;Folding, sorting and degradation	ko04141//Protein processing in endoplasmic reticulum;ko04120//Ubiquitin mediated proteolysis	K03347;K03347	GO:0000151//ubiquitin ligase complex;GO:0000228//nuclear chromosome;GO:0044444//cytoplasmic part	GO:0044389//ubiquitin-like protein ligase binding	GO:0001101//response to acid chemical;GO:0003006//developmental process involved in reproduction;GO:0007623//circadian rhythm;GO:0009725//response to hormone;GO:0009888//tissue development;GO:0019941//modification-dependent protein catabolic process;GO:0043623//cellular protein complex assembly
Chromosome02	2663101	2663300	*	1.10797e-08	1.93733e-06	33.9535	Manes_02G034400	Genebody	TDX	PREDICTED: FAM10 family protein At4g22670 [Jatropha curcas]	-	-	-	-	-	-	-
Chromosome02	2869401	2869600	*	4.87029e-06	0.000382256	-32.5481	Manes_02G037200	Genebody	ORP2A	PREDICTED: oxysterol-binding protein-related protein 2A isoform X4 [Jatropha curcas]	-	-	-	-	-	-	-
Chromosome02	2869701	2869900	*	9.30222e-12	3.12953e-09	-45.6692	Manes_02G037200	Genebody	ORP2A	PREDICTED: oxysterol-binding protein-related protein 2A isoform X4 [Jatropha curcas]	-	-	-	-	-	-	-
Chromosome02	2869801	2870000	*	3.28654e-18	2.72579e-15	-48.479	Manes_02G037200	Genebody	ORP2A	PREDICTED: oxysterol-binding protein-related protein 2A isoform X4 [Jatropha curcas]	-	-	-	-	-	-	-
Chromosome02	3146701	3146900	*	0.000157083	0.00668659	25.6858	Manes_02G040600	Genebody	-	agenet domain-containing family protein [Populus trichocarpa]	-	-	-	-	-	-	-
Chromosome02	3154801	3155000	*	1.08721e-08	1.90595e-06	27.5132	Manes_02G040700	Genebody	-	NAD-specific glutamate dehydrogenase [Gossypium arboreum]	-	-	-	-	-	-	-
Chromosome02	3154901	3155100	*	2.15237e-09	4.46811e-07	27.2727	Manes_02G040700	Genebody	-	NAD-specific glutamate dehydrogenase [Gossypium arboreum]	-	-	-	-	-	-	-
Chromosome02	3173901	3174100	*	2.04251e-06	0.000182778	32.628	Manes_02G041100	Genebody	RPL15	PREDICTED: 60S ribosomal protein L15-1 isoform X2 [Jatropha curcas]	Genetic Information Processing	Translation	ko03010//Ribosome	K02877	GO:0030529//intracellular ribonucleoprotein complex	GO:0005198//structural molecule activity	GO:0010467//gene expression
Chromosome02	3277001	3277200	*	2.92216e-09	5.88187e-07	29.9435	Manes_02G042300	Genebody	NUDT8	PREDICTED: nudix hydrolase 8 [Jatropha curcas]	-	-	-	-	-	GO:0004551//nucleotide diphosphatase activity	-
Chromosome02	3310401	3310600	*	7.89734e-08	1.0966e-05	26.6343	Manes_02G042700	Genebody	UCHL3	PREDICTED: ubiquitin carboxyl-terminal hydrolase isozyme L3 [Ricinus communis]	-	-	-	-	GO:0044444//cytoplasmic part	GO:0019783//ubiquitin-like protein-specific protease activity	GO:0019941//modification-dependent protein catabolic process
Chromosome02	3379701	3379900	*	0.00109982	0.0301307	-29.9843	Manes_02G043500	Genebody	YPTM2	PREDICTED: GTP-binding protein YPTM2-like [Jatropha curcas]	-	-	-	-	GO:0005911//cell-cell junction;GO:0016020//membrane;GO:0043231//intracellular membrane-bounded organelle;GO:0044444//cytoplasmic part	GO:0003824//catalytic activity;GO:0032550//purine ribonucleoside binding	GO:0000904//cell morphogenesis involved in differentiation;GO:0035556//intracellular signal transduction;GO:0045184//establishment of protein localization;GO:0048229//gametophyte development
Chromosome02	3592801	3593000	*	6.16655e-46	3.65079e-42	50	Manes_02G046600	Genebody	AVT1	PREDICTED: vacuolar amino acid transporter 1-like [Jatropha curcas]	-	-	-	-	GO:0031224//intrinsic component of membrane;GO:0044437//vacuolar part	-	-
Chromosome02	3592901	3593100	*	1.66191e-25	2.74313e-22	44.1468	Manes_02G046600	Genebody	AVT1	PREDICTED: vacuolar amino acid transporter 1-like [Jatropha curcas]	-	-	-	-	GO:0031224//intrinsic component of membrane;GO:0044437//vacuolar part	-	-
Chromosome02	3770301	3770500	*	8.70423e-07	8.79901e-05	-34.443	Manes_02G048800	Genebody	PCMP-H91	PREDICTED: pentatricopeptide repeat-containing protein At5g15340, mitochondrial [Jatropha curcas]	-	-	-	-	-	-	-
Chromosome02	3901701	3901900	*	4.41241e-06	0.000351413	-26.7891	Manes_02G051600	Genebody	CLPB3	PREDICTED: chaperone protein ClpB3, chloroplastic [Ricinus communis]	-	-	-	-	GO:0009532//plastid stroma	GO:0016462//pyrophosphatase activity;GO:0032550//purine ribonucleoside binding	GO:0006950//response to stress;GO:0009657//plastid organization;GO:0051604//protein maturation
Chromosome02	3902501	3902700	*	5.37292e-05	0.00281055	-27.5201	Manes_02G051600	Genebody	CLPB3	PREDICTED: chaperone protein ClpB3, chloroplastic [Ricinus communis]	-	-	-	-	GO:0009532//plastid stroma	GO:0016462//pyrophosphatase activity;GO:0032550//purine ribonucleoside binding	GO:0006950//response to stress;GO:0009657//plastid organization;GO:0051604//protein maturation
Chromosome02	4009001	4009200	*	2.66024e-07	3.16164e-05	30.1349	Manes_02G052800	Genebody	STP-1	Os03g0758100 [Oryza sativa Japonica Group]	Metabolism;Metabolism;Metabolism	Global and overview maps;Global and overview maps;Carbohydrate metabolism	ko01100//Metabolic pathways;ko01110//Biosynthesis of secondary metabolites;ko00500//Starch and sucrose metabolism	K00688;K00688;K00688	-	GO:0004645//phosphorylase activity;GO:0043168//anion binding	GO:0006950//response to stress;GO:0009628//response to abiotic stimulus;GO:0044238//primary metabolic process
Chromosome02	4268601	4268800	*	2.1657e-12	8.13219e-10	-27.907	Manes_02G056900	Genebody	-	hypothetical protein MANES_02G056900 [Manihot esculenta]	-	-	-	-	-	-	-
Chromosome02	4326101	4326300	*	0.000554922	0.0179412	32.517	Manes_02G058000	Genebody	Slc25a44	PREDICTED: solute carrier family 25 member 44 [Jatropha curcas]	-	-	-	-	GO:0031224//intrinsic component of membrane	-	GO:0044763//single-organism cellular process;GO:0051234//establishment of localization
Chromosome02	4453201	4453400	*	0.000122335	0.00547509	-25.1765	Manes_02G059900	Genebody	BIG	PREDICTED: auxin transport protein BIG [Jatropha curcas]	-	-	-	-	-	GO:0019787//ubiquitin-like protein transferase activity;GO:0046914//transition metal ion binding	GO:0032446//protein modification by small protein conjugation
Chromosome02	4453301	4453500	*	0.000589906	0.0187956	-26.6119	Manes_02G059900	Genebody	BIG	PREDICTED: auxin transport protein BIG [Jatropha curcas]	-	-	-	-	-	GO:0019787//ubiquitin-like protein transferase activity;GO:0046914//transition metal ion binding	GO:0032446//protein modification by small protein conjugation
Chromosome02	4695501	4695700	*	1.00384e-14	5.40576e-12	-25	Manes_02G062800	Genebody	At1g13570	PREDICTED: F-box/FBD/LRR-repeat protein At1g13570-like [Jatropha curcas]	-	-	-	-	-	-	-
Chromosome02	4733401	4733600	*	8.94392e-06	0.000636394	-30.0468	Manes_02G063700	Genebody	EVI5L	PREDICTED: EVI5-like protein [Jatropha curcas]	-	-	-	-	-	-	-
Chromosome02	4839701	4839900	*	0.000600849	0.0190615	27.1368	Manes_02G065300	Genebody	PERK10	PREDICTED: proline-rich receptor-like protein kinase PERK8 isoform X2 [Ricinus communis]	-	-	-	-	-	GO:0004702//receptor signaling protein serine/threonine kinase activity;GO:0032550//purine ribonucleoside binding	GO:0032147//activation of protein kinase activity;GO:0035556//intracellular signal transduction
Chromosome02	4945901	4946100	*	1.40463e-13	6.43101e-11	27.0556	Manes_02G066500	Genebody	-	ROTUNDIFOLIA like 21 [Theobroma cacao]	-	-	-	-	-	-	GO:0044767//single-organism developmental process
Chromosome02	4946001	4946200	*	2.32788e-16	1.55197e-13	28.7369	Manes_02G066500	Genebody	-	ROTUNDIFOLIA like 21 [Theobroma cacao]	-	-	-	-	-	-	GO:0044767//single-organism developmental process
Chromosome02	4961301	4961500	*	3.11228e-11	9.5396e-09	-26.9121	Manes_02G066800	Genebody	CDCA7L	Cell division cycle-associated 7-like protein [Cajanus cajan]	-	-	-	-	-	-	-
Chromosome02	4961401	4961600	*	1.09448e-12	4.32287e-10	-41.144	Manes_02G066800	Genebody	CDCA7L	Cell division cycle-associated 7-like protein [Cajanus cajan]	-	-	-	-	-	-	-
Chromosome02	5219501	5219700	*	4.67719e-37	1.6835e-33	93.1034	Manes_02G070100	Genebody	-	PREDICTED: delta(7)-sterol-C5(6)-desaturase [Ricinus communis]	Metabolism;Metabolism;Metabolism	Global and overview maps;Global and overview maps;Lipid metabolism	ko01100//Metabolic pathways;ko01110//Biosynthesis of secondary metabolites;ko00100//Steroid biosynthesis	K00227;K00227;K00227	GO:0031224//intrinsic component of membrane	GO:0046914//transition metal ion binding;GO:0046996//oxidoreductase activity, acting on paired donors, with incorporation or reduction of molecular oxygen, with NAD(P)H as one donor, and the other dehydrogenated	GO:0006631//fatty acid metabolic process
Chromosome02	5219601	5219800	*	5.5427e-81	1.0628e-76	96.2264	Manes_02G070100	Genebody	-	PREDICTED: delta(7)-sterol-C5(6)-desaturase [Ricinus communis]	Metabolism;Metabolism;Metabolism	Global and overview maps;Global and overview maps;Lipid metabolism	ko01100//Metabolic pathways;ko01110//Biosynthesis of secondary metabolites;ko00100//Steroid biosynthesis	K00227;K00227;K00227	GO:0031224//intrinsic component of membrane	GO:0046914//transition metal ion binding;GO:0046996//oxidoreductase activity, acting on paired donors, with incorporation or reduction of molecular oxygen, with NAD(P)H as one donor, and the other dehydrogenated	GO:0006631//fatty acid metabolic process
Chromosome02	5219701	5219900	*	8.09389e-51	5.8308e-47	90.7407	Manes_02G070100	Genebody	-	PREDICTED: delta(7)-sterol-C5(6)-desaturase [Ricinus communis]	Metabolism;Metabolism;Metabolism	Global and overview maps;Global and overview maps;Lipid metabolism	ko01100//Metabolic pathways;ko01110//Biosynthesis of secondary metabolites;ko00100//Steroid biosynthesis	K00227;K00227;K00227	GO:0031224//intrinsic component of membrane	GO:0046914//transition metal ion binding;GO:0046996//oxidoreductase activity, acting on paired donors, with incorporation or reduction of molecular oxygen, with NAD(P)H as one donor, and the other dehydrogenated	GO:0006631//fatty acid metabolic process
Chromosome02	5220001	5220200	*	4.68129e-62	5.08232e-58	78.3626	Manes_02G070100	Genebody	-	PREDICTED: delta(7)-sterol-C5(6)-desaturase [Ricinus communis]	Metabolism;Metabolism;Metabolism	Global and overview maps;Global and overview maps;Lipid metabolism	ko01100//Metabolic pathways;ko01110//Biosynthesis of secondary metabolites;ko00100//Steroid biosynthesis	K00227;K00227;K00227	GO:0031224//intrinsic component of membrane	GO:0046914//transition metal ion binding;GO:0046996//oxidoreductase activity, acting on paired donors, with incorporation or reduction of molecular oxygen, with NAD(P)H as one donor, and the other dehydrogenated	GO:0006631//fatty acid metabolic process
Chromosome02	5220101	5220300	*	1.24978e-55	1.054e-51	65.1741	Manes_02G070100	Genebody	-	PREDICTED: delta(7)-sterol-C5(6)-desaturase [Ricinus communis]	Metabolism;Metabolism;Metabolism	Global and overview maps;Global and overview maps;Lipid metabolism	ko01100//Metabolic pathways;ko01110//Biosynthesis of secondary metabolites;ko00100//Steroid biosynthesis	K00227;K00227;K00227	GO:0031224//intrinsic component of membrane	GO:0046914//transition metal ion binding;GO:0046996//oxidoreductase activity, acting on paired donors, with incorporation or reduction of molecular oxygen, with NAD(P)H as one donor, and the other dehydrogenated	GO:0006631//fatty acid metabolic process
[truncated: 13,178 more rows]

## Sheet: #5 vs. WT mCG
Table S2 DMRs information of different comparison groups
chr	start	end	strand	pvalue	qvalue	meth.diff	GeneID	position	Symbol	Description	KEGG_A_class	KEGG_B_class	Pathway	K_ID	GO Component	GO Function	GO Process
[truncated: 15,005 more rows]

## Sheet: #1 vs. WT mCHG
Table S2 DMRs information of different comparison groups
[truncated: 15,531 more rows]

## Sheet: #5 vs. WT mCHG
Table S2 DMRs information of different comparison groups
[truncated: 15,425 more rows]

## Sheet: #1 vs. WT mCHH
Table S2 DMRs information of different comparison groups
[truncated: 1,832 more rows]

[truncated: 1 more sheets: #5 vs. WT mCHH]
